# Supplementary material for: Distinctive Genes Determine Different Intramuscular Fat and Muscle Fiber Ratios of the longissimus dorsi Muscles in Jinhua and Landrace Pigs
Source: PLoS One. 2013 Jan 3;8(1):e53181. doi: 10.1371/journal.pone.0053181 (PMC3536781; doi:10.1371/journal.pone.0053181)
Supplement: Table S1 — 177 genes upregulated in longissium dorsi muscles of jinhua pig at d90 compared with that at d30 age stage (Jinhua-d90-LD-up vs d30). (XLS) [file pone.0053181.s001.xls]

## Sheet: Table S1
Table S1. 177 genes upregulated in longissium dorsi muscles of jinhua pig at d90 compared with that at d30 age stage (Jinhua-d90-LD-up vs d30)
Probe ID	Gene ID	Gene Title	Gene Symbol	JH30_LD_VS_JH90_LD
Ssc.8536.1.A1_at	CN160422	zinc finger, AN1-type domain 5	ZFAND5	-2.4856
Ssc.23846.1.S1_at	CK450509	Similar to zinc finger protein 7 (KOX 4, clone HF.16)	LOC100156915	-2.17894
Ssc.2743.1.S1_at	BE014246	similar to Zinc finger MYND domain-containing protein 17	LOC100156215	-2.23152
Ssc.6163.2.S1_at	BX922988	similar to v-ets erythroblastosis virus E26 oncogene homolog 2	LOC100154449	-2.24709
Ssc.6163.1.A1_at	CD572724	similar to v-ets erythroblastosis virus E26 oncogene homolog 2	LOC100154449	-2.2714
Ssc.24728.2.S1_a_at	CK466412	Similar to uridine-cytidine kinase 2	LOC100153405	-2.00605
Ssc.24100.1.S1_at	BP170493	similar to transmembrane protein 70	LOC100155813	-2.72468
Ssc.3664.1.S1_at	BG382773	similar to Translation initiation factor eIF-2B subunit epsilon (eIF-2B GDP-GTP exchange factor subunit epsilon)	LOC100157758	-2.04369
Ssc.24556.1.S1_at	CK464304	similar to Solute carrier family 35 member F5	LOC100157997	-2.24333
Ssc.24338.1.S1_at	CK452260	similar to RRS1 ribosome biogenesis regulator homolog (S. cerevisiae)	LOC100155222	-2.08091
Ssc.29246.1.A1_at	CO952774	similar to nanos homolog 1	LOC100157783	-2.58488
Ssc.8512.1.S1_a_at	CN159348	similar to methyltransferase like 3	LOC100153887	-2.04639
Ssc.27265.1.A1_at	CK450750	similar to Mannosyl-oligosaccharide 1,2-alpha-mannosidase IB (Processing alpha-1,2-mannosidase IB) (Alpha-1,2-mannosidase IB) (Mannosidase alpha class 1A member 2)	LOC100154147	-2.56507
Ssc.18050.1.S1_at	CK454235	similar to LOC523338 protein	LOC100155662	-2.23205
Ssc.6726.2.S1_a_at	CK455526	similar to KN motif and ankyrin repeat domains 1	LOC100154326	-2.35054
Ssc.21518.1.A1_at	CN163709	similar to KIF1 binding protein	LOC100151916	-2.06854
Ssc.24781.1.A1_at	CO988403	similar to KIAA1712	LOC100155366	-2.37635
Ssc.10096.2.A1_at	BI399823	similar to interferon regulatory factor 2 binding protein 2	LOC100155646	-2.01402
Ssc.18132.1.A1_at	CN166082	similar to Histidine triad nucleotide binding protein 3	LOC100158022	-2.39214
Ssc.19228.1.S1_at	CN160132	similar to H326	LOC100153655	-2.01056
Ssc.20585.1.S1_at	BX675976	similar to growth arrest and DNA-damage-inducible, gamma	LOC100152997	-2.60849
Ssc.21842.1.S1_a_at	CF176222	similar to Glyoxylate reductase/hydroxypyruvate reductase	LOC100157017	-2.16954
Ssc.24693.2.S1_at	CK463140	similar to Glutamate-cysteine ligase, modifier subunit	LOC100153977	-2.20477
Ssc.1019.1.S1_at	BF713103	Similar to epidermal Langerhans cell protein LCP1	LOC100152681	-2.50653
Ssc.4104.1.S1_at	CN162948	similar to DNA-damage-inducible transcript 4 protein (Protein regulated in development and DNA damage response 1) (REDD-1) (HIF-1 responsive protein RTP801)	LOC100153821	-3.50263
Ssc.6441.2.S1_at	AU058728	similar to Dehydrogenase/reductase (SDR family) member 7	LOC100152785	-2.27847
Ssc.24827.1.A1_at	CK465769	similar to CTAGE family, member 5	LOC100155295	-2.43631
Ssc.10025.3.S1_at	BI118416	similar to CCAAT/enhancer-binding delta protein	LOC100153946	-3.03171
Ssc.17203.3.S1_at	BX673584	similar to Cathepsin S	LOC100153090	-2.02099
Ssc.27312.2.S1_at	BP147606	similar to calcium binding atopy-related autoantigen 1	LOC100153819	-2.71244
Ssc.12849.1.A1_at	BM445316	similar to ankyrin repeat and SOCS box-containing protein 11	LOC100154431	-3.02623
Ssc.19571.2.S1_at	BE235863	similar to abhydrolase domain containing 4	LOC100154266	-3.30425
Ssc.19571.1.S1_at	BI339894	similar to abhydrolase domain containing 4	LOC100154266	-2.14535
Ssc.10131.1.A1_at	BI399912	pyruvate dehydrogenase kinase, isozyme 4	PDK4	-2.57805
Ssc.18011.1.S1_at	CF180347	popeye domain containing 3	POPDC3	-2.27185
Ssc.22083.1.S1_at	BX666697	Nicotinamide phosphoribosyltransferase	NAMPT	-3.52696
Ssc.18278.2.A1_at	BF192909	nebulin-related anchoring protein	NRAP	-2.28598
Ssc.16626.1.S1_at	AY188502.1	myogenic factor 6	MYF6	-3.68127
Ssc.222.1.S1_at	AY285933.1	MHC class II DR-alpha	SLA-DRA	-2.88982
Ssc.13780.11.S1_x_at	AB105382.1	MHC class I antigen 1	SLA-1	-3.25869
Ssc.16336.1.S2_at	X93016.1	malic enzyme 1, NADP(+)-dependent, cytosolic	ME1	-2.03868
Ssc.4552.1.S1_at	BQ603633	Low-density lipoprotein receptor	LOC733630	-2.29166
Ssc.26463.1.S1_at	CN069680	kruppel-like factor 15	KLF15	-3.22956
Ssc.15865.1.S1_at	AY010069.2	karyopherin alpha 3 (importin alpha 4)	KPNA3	-2.49272
Ssc.21987.1.A1_at	BM083178	Interferon-related developmental regulator 1	IFRD1	-2.92252
Ssc.21987.2.S1_at	BP164251	interferon-related developmental regulator 1	IFRD1	-2.86214
Ssc.29054.1.A1_at	CO950381	guanylate binding protein 1, interferon-inducible, 67kDa	GBP1	-2.54086
Ssc.21857.1.S1_at	CF795733	growth factor receptor-bound protein 10	GRB10	-2.16772
Ssc.26355.1.S1_at	CN160654	growth factor receptor-bound protein 10	GRB10	-2.42912
Ssc.20913.1.S1_at	CN161066	growth arrest and DNA-damage-inducible, alpha	GADD45A	-3.11555
Ssc.9637.1.S2_at	CK457215	glutamate-ammonia ligase (glutamine synthetase)	GLUL	-2.88003
Ssc.9637.1.S1_at	NM_213909.1	glutamate-ammonia ligase (glutamine synthetase)	GLUL	-3.13241
Ssc.3931.1.S1_at	NM_213946.1	four and a half LIM domains 3	FHL3	-2.86609
Ssc.167.2.S1_a_at	AF372455.1	Fc fragment of IgG, low affinity IIIb, receptor (CD16b)	FCGR3B	-2.06396
Ssc.8868.1.S1_at	BX926353	Fc fragment of IgG, low affinity IIb, receptor (CD32)	FCGR2B	-2.87018
Ssc.4368.1.S1_at	BI817204	F-box protein 32	FBXO32	-7.03897
Ssc.4368.3.S1_at	BP463181	F-box protein 32	FBXO32	-7.26537
Ssc.12486.1.S1_at	CK452480	clathrin, heavy chain (Hc)	CLTC	-2.52083
Ssc.9738.1.A1_at	BI398746	CCAAT/enhancer binding protein (C/EBP), beta	CEBPB	-2.09627
Ssc.21145.1.S1_at	NM_214442.1	beta-defensin 2	PBD-2	-2.64687
Ssc.3835.1.S1_at	NM_001001637.1	alpha-actinin-2-associated LIM protein	LIM	-3.69699
Ssc.11147.1.S1_at	CK451856	aldehyde dehydrogenase 2 family (mitochondrial)	ALDH2	-2.00918
Ssc.11881.1.A1_a_at	CO946338	adaptor protein, phosphotyrosine interaction, PH domain and leucine zipper containing 1	APPL1	-2.37251
Ssc.28021.1.A1_at	CN032384	1-acylglycerol-3-phosphate O-acyltransferase 5 (lysophosphatidic acid acyltransferase, epsilon)	AGPAT5	-2.17105
Ssc.25263.1.S1_at	AJ656251	---	---	-2.21561
Ssc.23294.1.S1_at	AJ656883	---	---	-2.16252
Ssc.6798.2.S1_at	AJ667285	---	---	-2.3007
Ssc.15952.1.S1_at	AY007222.1	---	---	-2.12448
Ssc.18879.2.S1_at	BE013030	---	---	-2.75584
Ssc.2948.1.S1_at	BE030700	---	---	-3.44822
Ssc.27752.1.S1_at	BE232498	---	---	-2.24718
Ssc.3163.2.S1_at	BE233145	---	---	-2.64616
Ssc.3509.1.S1_at	BE235252	---	---	-2.17826
Ssc.30129.1.S1_at	BF077916	---	---	-2.00563
Ssc.2156.1.S1_at	BF079091	---	---	-2.9947
Ssc.7070.1.S1_at	BF701849	---	---	-2.67488
Ssc.5407.1.A1_at	BF702245	---	---	-2.54206
Ssc.7109.1.S1_at	BF702506	---	---	-2.05914
Ssc.9522.1.A1_at	BF710766	---	---	-2.89528
Ssc.9611.1.A1_at	BF711044	---	---	-2.68067
Ssc.6375.1.A1_at	BF711912	---	---	-2.05206
Ssc.2004.1.A1_at	BF712866	---	---	-2.74793
Ssc.8628.1.A1_at	BF713203	---	---	-2.50489
Ssc.11284.1.A1_at	BI181449	---	---	-2.41546
Ssc.26113.1.S1_at	BI182428	---	---	-2.08491
Ssc.11437.1.A1_at	BI182553	---	---	-2.10857
Ssc.11743.1.S1_at	BI184304	---	---	-2.08502
Ssc.5679.1.S1_at	BI185384	---	---	-2.66183
Ssc.15069.1.S1_at	BI345060	---	---	-2.57254
Ssc.5117.1.A1_at	BI401088	---	---	-2.51644
Ssc.12384.1.A1_at	BI402030	---	---	-2.37555
Ssc.11198.1.S1_at	BI402628	---	---	-2.20602
Ssc.7364.1.A1_at	BI404919	---	---	-2.32839
Ssc.13822.1.A1_at	BM190281	---	---	-2.29506
Ssc.29609.1.S1_at	BP148307	---	---	-2.00989
Ssc.10115.2.S1_at	BP456266	---	---	-2.11736
Ssc.1800.1.A1_at	BQ597631	---	---	-2.28275
Ssc.17147.1.A1_at	BQ597932	---	---	-2.7903
Ssc.14095.1.A1_at	BQ600160	---	---	-2.91086
Ssc.14356.1.A1_at	BQ601968	---	---	-2.63912
Ssc.10946.2.A1_at	BQ602339	---	---	-2.03654
Ssc.1123.1.A1_at	BQ602353	---	---	-2.65685
Ssc.5113.2.A1_at	BQ602388	---	---	-2.16003
Ssc.13696.1.A1_at	BQ603215	---	---	-3.49714
Ssc.2851.2.A1_at	BQ604295	---	---	-2.13393
Ssc.10904.2.A1_s_at	BQ604430	---	---	-2.09112
Ssc.13167.1.A1_at	BQ604611	---	---	-3.4561
Ssc.22942.1.S1_at	BX671304	---	---	-2.20905
Ssc.21239.1.S1_at	BX672979	---	---	-2.44018
Ssc.18476.3.S1_at	BX674644	---	---	-3.68626
Ssc.20835.1.S1_at	BX676283	---	---	-2.45123
Ssc.12797.1.S1_at	BX676465	---	---	-2.5013
Ssc.20058.1.S1_at	BX676593	---	---	-2.02134
Ssc.26274.1.S1_at	BX914400	---	---	-2.26776
Ssc.26113.2.S1_at	BX914409	---	---	-3.1586
Ssc.25839.1.S1_at	BX915124	---	---	-2.94157
Ssc.2320.1.S1_at	BX920609	---	---	-2.70686
Ssc.5407.2.S1_at	BX922466	---	---	-2.65005
Ssc.19359.2.S1_at	BX923072	---	---	-2.41023
Ssc.26134.1.S1_at	BX923442	---	---	-2.65757
Ssc.19358.1.S1_at	BX925978	---	---	-2.62926
Ssc.4829.2.A1_at	CA779274	---	---	-2.28981
Ssc.18496.1.S1_at	CF175485	---	---	-2.55363
Ssc.17877.1.A1_at	CF175685	---	---	-2.10729
Ssc.9626.2.A1_at	CF359651	---	---	-2.18137
Ssc.19359.1.A1_at	CF359702	---	---	-3.0484
Ssc.19613.3.A1_at	CF359909	---	---	-2.30751
Ssc.22085.2.A1_at	CF362605	---	---	-2.48847
Ssc.19253.2.A1_at	CF365437	---	---	-2.53845
Ssc.19005.1.A1_at	CF366212	---	---	-3.50271
Ssc.19607.2.A1_at	CF368807	---	---	-3.16899
Ssc.19350.1.S1_at	CF369007	---	---	-2.2107
Ssc.22369.1.A1_at	CF792106	---	---	-2.25558
Ssc.26642.1.S1_at	CF792818	---	---	-2.02564
Ssc.7789.2.S1_at	CF793746	---	---	-2.47343
Ssc.19005.2.S1_at	CF794290	---	---	-3.63876
Ssc.22530.1.S1_at	CF795706	---	---	-2.20444
Ssc.13719.2.A1_a_at	CF795730	---	---	-2.48662
Ssc.18476.2.S1_a_at	CK450529	---	---	-2.94866
Ssc.3669.1.A1_at	CK452531	---	---	-2.18692
Ssc.4282.1.S1_at	CK452666	---	---	-2.80624
Ssc.2718.1.S1_at	CK453646	---	---	-2.16792
Ssc.23976.1.S1_at	CK453734	---	---	-2.06895
Ssc.22092.2.A1_at	CK456405	---	---	-2.0305
Ssc.24179.1.A1_at	CK457041	---	---	-2.54232
Ssc.21581.1.S1_at	CK457084	---	---	-2.49668
Ssc.24412.2.S1_at	CK457188	---	---	-2.35016
Ssc.3612.1.S1_at	CK458338	---	---	-3.67688
Ssc.21997.1.A1_at	CK459205	---	---	-2.10175
Ssc.13581.1.S1_at	CK460009	---	---	-2.05596
Ssc.9454.1.S1_at	CK460644	---	---	-3.61109
Ssc.1534.1.A1_at	CK461374	---	---	-2.38462
Ssc.6569.1.S1_at	CK461517	---	---	-2.22357
Ssc.13978.1.S1_at	CK462401	---	---	-2.84114
Ssc.4271.1.S1_at	CK462444	---	---	-2.16336
Ssc.12786.1.A1_at	CK463171	---	---	-2.02258
Ssc.29842.1.A1_at	CK464578	---	---	-2.81729
Ssc.31071.1.A1_at	CN156458	---	---	-2.08591
Ssc.10624.1.S1_at	CN158392	---	---	-3.48615
Ssc.27048.1.A1_at	CN162569	---	---	-2.50802
Ssc.19906.1.S1_at	CN162986	---	---	-2.64404
Ssc.13954.1.A1_at	CN163216	---	---	-2.36418
Ssc.27533.1.A1_at	CN164599	---	---	-2.03719
Ssc.26423.1.S1_at	CN165120	---	---	-2.51326
Ssc.8017.1.A1_a_at	CO938469	---	---	-2.24486
Ssc.13321.1.A1_at	CO939148	---	---	-2.39444
Ssc.26638.1.S1_at	CO942854	---	---	-2.01513
Ssc.29157.1.A1_at	CO950227	---	---	-2.22346
Ssc.29189.1.A1_at	CO951511	---	---	-2.1995
Ssc.29302.1.A1_at	CO953488	---	---	-2.052
Ssc.29311.1.A1_at	CO953693	---	---	-2.14996
Ssc.5103.1.A1_at	CO956797	---	---	-2.09299
Ssc.5404.1.S1_at	CO986672	---	---	-2.003
Ssc.30472.1.A1_at	CO992213	---	---	-2.16767
Ssc.31011.1.A1_at	CO993578	---	---	-2.2335
Ssc.6418.1.S1_at	CO994519	---	---	-3.00306
Ssc.908.2.S1_at	L20453	---	---	-2.63606
