# Supplementary material for: Distinctive Genes Determine Different Intramuscular Fat and Muscle Fiber Ratios of the longissimus dorsi Muscles in Jinhua and Landrace Pigs
Source: PLoS One. 2013 Jan 3;8(1):e53181. doi: 10.1371/journal.pone.0053181 (PMC3536781; doi:10.1371/journal.pone.0053181)
Supplement: Table S2 — 242 genes downregulated in longissium dorsi muscles of jinhua pig at d90 compared with that at d30 age stage (Jinhua-d90-LD-down vs d30). (XLS) [file pone.0053181.s002.xls]

## Sheet: Table S2
Table S2. 242 genes downregulated in longissium dorsi muscles of jinhua pig at d90 compared with that at d30 age stage (Jinhua-d90-LD-down vs d30)
				signal log ratio of
Probe ID	Gene ID	Gene Title	Gene Symbol	JH30_LD_VS_JH90_LD
Ssc.16635.1.S1_at	AJ539380.1	UDP-sugar diphosphatase	UGPP	2.21127
Ssc.5936.1.A1_a_at	NM_213753.1	translocator protein (18kDa)	TSPO	2.00222
Ssc.19638.1.S1_at	CF359969	tenascin-X	SBAB-514B12.2	3.02637
Ssc.16159.1.S1_at	NM_213781.1	stearoyl-CoA desaturase	SCD	3.59312
Ssc.23781.1.S1_at	NM_213784.1	ST6 (alpha-N-acetyl-neuraminyl-2,3-beta-galactosyl-1,3)-N-acetylgalactosaminide alpha-2,6-sialyltransferase 2	ST6GALNAC2	2.15346
Ssc.4945.1.S1_at	BX674395	solute carrier family 9 (sodium/hydrogen exchanger), member 3 regulator 2	SLC9A3R2	3.05111
Ssc.16638.1.S1_at	NM_214418.1	solute carrier family 25 (mitochondrial carrier; adenine nucleotide translocator), member 6	SLC25A6	2.86075
Ssc.5013.1.A1_at	CK464372	similar to Zinc binding alcohol dehydrogenase, domain containing 1	LOC100156930	2.0169
Ssc.17264.1.S1_at	CN154208	similar to Tricarboxylate transport protein, mitochondrial precursor (Citrate transport protein) (CTP) (Tricarboxylate carrier protein) (Solute carrier family 25 member 1)	LOC100154310	2.00916
Ssc.10965.2.S1_at	CB480465	Similar to Transcription factor MafB (V-maf musculoaponeurotic fibrosarcoma oncogene homolog B)	LOC100157756	2.11083
Ssc.897.1.S1_at	CF795993	similar to Sushi repeat-containing protein SRPX	LOC100156108	2.68695
Ssc.11452.1.A1_at	BI182668	similar to Sema domain, transmembrane domain, and cytoplasmic domain, 6C (predicted)	LOC100153477	2.09095
Ssc.11620.3.S1_a_at	CO993906	Similar to RNA binding motif protein 9	LOC100152024	2.07776
Ssc.3899.1.S1_at	CK465626	similar to ribosome receptor	LOC100154945	2.87325
Ssc.21219.1.S1_at	CK461925	Similar to Polyadenylate-binding protein 2 (Poly(A)-binding protein 2) (Poly(A)-binding protein II) (PABII) (Polyadenylate-binding nuclear protein 1) (Nuclear poly(A)-binding protein 1)	LOC100155260	2.22194
Ssc.7266.1.A1_at	CO955086	similar to Periostin precursor (PN) (Osteoblast-specific factor 2) (OSF-2)	LOC100152401	5.68415
Ssc.15592.1.S1_at	CN163348	similar to Olfactomedin-like protein 3 precursor (HNOEL-iso) (hOLF44)	LOC100158055	2.4355
Ssc.26508.1.S1_at	CN070294	similar to Myosin light polypeptide 6B (Smooth muscle and nonmuscle myosin light chain alkali 6B) (Myosin light chain 1 slow-twitch muscle A isoform) (MLC1sa)	LOC100155118	3.44311
Ssc.12936.1.A1_at	BQ602786	similar to keratan sulfate proteoglycan core protein 37A	LOC100157843	6.08763
Ssc.1064.1.A1_at	BI182302	similar to immunoglobulin superfamily containing leucine-rich repeat	LOC100152082	2.50514
Ssc.6656.1.A1_at	CF366197	similar to fibronectin type III domain containing 1	LOC100154276	3.41522
Ssc.26617.1.A1_at	CN153373	similar to DNA-binding protein	LOC100157992	2.13102
Ssc.3518.1.S1_at	BF702996	similar to cytosolic NADP-isocitrate dehydrogenase	LOC100156501	2.44015
Ssc.1049.1.S1_at	CK463783	similar to Collagen alpha-1(XII) chain	LOC100156689	4.42212
Ssc.3004.2.S1_at	BI182015	similar to Chromosome 9 open reading frame 16	LOC100152322	2.57317
Ssc.16679.1.S1_at	BF079341	Similar to Bone morphogenetic protein 1 precursor (BMP-1) (Procollagen C-proteinase) (PCP) (Mammalian tolloid protein) (mTld)	LOC100156461	2.5653
Ssc.14444.3.A1_a_at	CN070640	similar to arginase, type II	LOC100155893	3.47445
Ssc.2847.1.S1_at	BE031545	similar to ankyrin repeat domain 9	LOC100157410	2.64582
Ssc.1225.1.S1_at	CK455955	Similar to acetyl-Coenzyme A acyltransferase 1	LOC100152567	2.49461
Ssc.5520.1.S1_at	CK462523	Selenoprotein X, 1	SEPX1	2.80515
Ssc.11791.1.S1_at	NM_213967.1	scavenger receptor class B, member 1	SCARB1	2.16581
Ssc.21109.1.S1_a_at	BX666177	S100 calcium-binding protein A6	LOC733608	2.52458
Ssc.17347.1.S1_at	NM_214349.1	pyruvate carboxylase	PC	2.07655
Ssc.102.1.S1_at	NM_214024.1	protein phosphatase 2 (formerly 2A), regulatory subunit A, alpha isoform	PPP2R1A	2.03397
Ssc.16187.1.S1_at	NM_214228.1	prostaglandin D2 synthase 21kDa (brain)	PTGDS	2.82564
Ssc.11281.1.A1_at	BI181438	proenkephalin	PENK	2.92852
Ssc.12975.1.S1_at	D89546.1	pleiotrophic factor beta	PTF-BETA	2.41273
Ssc.22959.1.S1_at	BX676168	phosphoenolpyruvate carboxykinase 1 (soluble)	CH242-37G9.2	7.40009
Ssc.17287.1.A1_at	BQ598577	P311 protein	P311	2.50045
Ssc.383.1.S1_at	NM_213792.1	odd homeobox 1 protein	OB1	2.4009
Ssc.761.1.S1_at	NM_214247.1	neuron-derived orphan receptor-1 alfa	NOR-1	2.7303
Ssc.3850.1.S1_at	CK466245	neuronatin	NNAT	2.31642
Ssc.6192.1.A1_at	CK451038	maternally expressed 3	MEG3	2.95274
Ssc.1147.2.S1_at	BF712908	Lipoprotein lipase	LPL	2.2408
Ssc.15800.1.S1_at	NM_214099.1	insulin-like growth factor binding protein 5	IGFBP5	4.34412
Ssc.9365.5.S1_a_at	BP152514	insulin-like growth factor 2 (somatomedin A)	IGF2	2.08852
Ssc.9365.2.S1_a_at	CK463136	insulin-like growth factor 2 (somatomedin A)	IGF2	2.77638
Ssc.14780.2.A1_at	CF790342	hypothetical protein LOC100154146	LOC100154146	2.35248
Ssc.11235.1.S1_at	CN160329	heat shock protein 47	HSP47	3.45364
Ssc.13823.2.S1_at	CA778615	Heat shock protein 20kDa	LOC494560	2.20632
Ssc.841.1.S1_at	BI181104	guanine nucleotide binding protein (G protein), alpha inhibiting activity polypeptide 2	GNAI2	2.28014
Ssc.18918.1.A1_at	CF365816	Glutathione peroxidase 2	GPX2	2.99081
Ssc.7363.2.S1_a_at	CN153356	FK506 binding protein 7	FKBP7	2.68863
Ssc.137.1.S1_at	NM_213868.1	ficolin	LOC396881	2.28967
Ssc.11858.1.S1_at	CN163410	fibromodulin	FMOD	4.34644
Ssc.18175.1.A1_at	CN166778	fatty acid synthase	FASN	2.11258
Ssc.4360.1.A1_at	CB471223	fatty acid binding protein 3, muscle and heart (mammary-derived growth inhibitor)	FABP3	3.83343
Ssc.1798.1.S1_at	CN165781	fascin homolog 1, actin-bundling protein (Strongylocentrotus purpuratus)	FSCN1	2.03616
Ssc.120.1.S1_at	NM_214031.1	endoglin	ENG	3.01601
Ssc.1704.1.S1_at	BX915676	DNA (cytosine-5-)-methyltransferase 3 alpha	DNMT3A	2.4704
Ssc.8027.1.A1_at	CO949346	dickkopf homolog 3	DKK3	2.12828
Ssc.86.1.S1_at	NM_214019.1	dehydrogenase/reductase (SDR family) member 4	DHRS4	2.1556
Ssc.5895.1.A1_at	BI183258	collagen, type VI, alpha 1	COL6A1	2.932
Ssc.5895.1.A2_at	CN162503	Collagen, type VI, alpha 1	COL6A1	2.52427
Ssc.9002.1.A1_at	CO952384	Collagen, type V, alpha 1	COL5A1	2.40837
Ssc.19688.1.S1_at	AF540390.1	cholinergic receptor, nicotinic, alpha 1 (muscle)	CHRNA1	6.91533
Ssc.657.1.A1_at	NM_214214.1	chemokine (C-C motif) ligand 2	CCL2	2.02116
Ssc.5438.1.S2_at	NM_213982.1	CD47 molecule	CD47	2.1903
Ssc.3326.1.S1_at	BI183561	Cbp/p300-interacting transactivator, with Glu/Asp-rich carboxy-terminal domain, 1	CITED1	2.17053
Ssc.1901.1.A1_at	CO939491	cardiac muscle alpha actin 1	ACTC1	3.25471
Ssc.10297.3.S1_a_at	CK454230	capping protein (actin filament) muscle Z-line, beta	CAPZB	2.20893
Ssc.4231.1.A1_at	BQ599486	C1q and tumor necrosis factor related protein 3	C1QTNF3	2.46056
Ssc.12900.1.A1_at	BI404122	C1q and tumor necrosis factor related protein 2	C1QTNF2	2.16583
Ssc.5943.1.S1_at	BF193177	biglycan	BGN	2.71473
Ssc.30707.1.S1_at	BF080387	ATP citrate lyase	ACL	2.38135
Ssc.27596.1.S1_at	NM_214454.1	aquaporin 1	AQP1	2.50118
Ssc.29929.1.S1_at	CO938780	angiopoietin-like 2	ANGPTL2	2.10788
Ssc.18549.1.S1_at	AY589691.1	adiponectin, C1Q and collagen domain containing	ADIPOQ	4.39793
Ssc.4021.1.S1_at	BG608754	1-acylglycerol-3-phosphate O-acyltransferase 1 (lysophosphatidic acid acyltransferase, alpha)	SBAB-649D6.6	2.90464
AFFX-SSC-28SrRNA_s_at	AFFX-SSC-28SrRNA	---	---	3.0645
AFFX-SSC-28SrRNA_at	AFFX-SSC-28SrRNA	---	---	2.08195
AFFX-SSC-5SrRNA_at	AFFX-SSC-5SrRNA	---	---	2.15343
Ssc.13442.1.S1_at	AJ659028	---	---	2.07421
Ssc.25584.1.S1_at	AJ660108	---	---	2.46243
Ssc.10650.1.A1_at	AJ660919	---	---	2.4714
Ssc.27703.1.S1_at	AW786568	---	---	3.87638
Ssc.16767.1.S1_at	BE012603	---	---	2.10055
Ssc.26068.1.S1_at	BE014183	---	---	2.14195
Ssc.17756.1.S1_at	BE030888	---	---	2.08553
Ssc.835.1.S1_at	BE232824	---	---	2.47144
Ssc.16978.2.S1_at	BE233081	---	---	2.48961
Ssc.19282.1.S1_at	BF077854	---	---	2.71901
Ssc.16889.1.S1_at	BF080081	---	---	2.13748
Ssc.992.1.S1_at	BF191700	---	---	3.30767
Ssc.2142.1.S1_at	BF198653	---	---	2.16725
Ssc.17769.1.S1_at	BF441762	---	---	3.30278
Ssc.7156.1.A1_at	BF702724	---	---	2.41137
Ssc.10894.1.A1_at	BF702827	---	---	3.2266
Ssc.8671.1.A1_at	BF703384	---	---	3.38302
Ssc.8678.1.A1_at	BF703399	---	---	2.10203
Ssc.10821.1.S1_at	BF703827	---	---	2.69062
Ssc.20986.1.S1_at	BF704522	---	---	2.52538
Ssc.9071.1.A1_at	BF709311	---	---	2.82709
Ssc.5617.1.S1_at	BF712751	---	---	4.3371
Ssc.10838.1.A1_at	BF713026	---	---	2.15427
Ssc.4937.1.A1_at	BF713130	---	---	2.05959
Ssc.3645.1.S1_at	BG382103	---	---	2.0147
Ssc.20986.2.S1_at	BG382626	---	---	2.2644
Ssc.15593.1.S1_at	BG610539	---	---	2.09515
Ssc.16839.1.S1_at	BG895518	---	---	2.42467
Ssc.21283.1.S1_at	BI118474	---	---	2.33143
Ssc.3298.1.A1_at	BI118964	---	---	2.21798
Ssc.8946.1.A1_at	BI184420	---	---	2.59985
Ssc.11188.1.S1_at	BI185467	---	---	2.42674
Ssc.5663.1.S1_at	BI185576	---	---	2.67849
Ssc.26385.1.S1_at	BI337795	---	---	2.14908
Ssc.6382.1.A1_at	BI343750	---	---	2.23834
Ssc.25797.1.S1_at	BI346244	---	---	2.48991
Ssc.9977.1.A1_at	BI399492	---	---	2.79766
Ssc.5467.1.A1_at	BI399625	---	---	2.74388
Ssc.2478.1.S1_at	BI400430	---	---	3.45944
Ssc.12138.1.A1_at	BI401101	---	---	2.11674
Ssc.5471.1.A1_at	BI401647	---	---	2.14215
Ssc.25175.3.S1_at	BI402082	---	---	2.11857
Ssc.3203.2.S1_at	BI402225	---	---	2.2634
Ssc.13358.1.A1_at	BI405073	---	---	2.25889
Ssc.13452.1.A1_at	BI405126	---	---	2.3347
Ssc.6668.1.A1_at	BI405197	---	---	2.21501
Ssc.1411.1.S1_at	BM190304	---	---	2.68891
Ssc.22512.1.S1_at	BQ597948	---	---	2.64108
Ssc.7519.1.A1_at	BQ599060	---	---	2.46386
Ssc.7562.1.A1_at	BQ599273	---	---	2.29997
Ssc.7893.2.A1_at	BQ599717	---	---	2.4633
Ssc.14083.1.A1_at	BQ600052	---	---	2.08623
Ssc.13622.1.S1_at	BQ602928	---	---	3.30024
Ssc.1086.1.A1_at	BQ603941	---	---	2.571
Ssc.3659.1.S1_at	BQ604026	---	---	2.1625
Ssc.23192.2.S1_a_at	BX666359	---	---	3.7528
Ssc.23279.1.S1_at	BX666973	---	---	4.33382
Ssc.22880.1.A1_at	BX669739	---	---	2.17699
Ssc.6130.1.S1_at	BX670632	---	---	2.42835
Ssc.16312.1.S1_at	BX672077	---	---	3.67526
Ssc.21117.2.S1_at	BX674275	---	---	2.94456
Ssc.31073.1.S1_at	BX674608	---	---	2.28563
Ssc.20188.2.S1_at	BX676751	---	---	2.16404
Ssc.26180.1.S1_at	BX916384	---	---	3.06603
Ssc.979.1.S1_at	BX917468	---	---	2.81863
Ssc.26200.1.S1_at	BX919092	---	---	2.62632
Ssc.25389.1.S1_at	BX919231	---	---	2.44956
Ssc.13585.7.S1_a_at	BX921588	---	---	2.54612
Ssc.25836.1.S1_at	BX923220	---	---	2.39212
Ssc.8714.1.S1_at	BX925267	---	---	2.12819
Ssc.15678.1.A1_s_at	CA778519	---	---	2.55785
Ssc.5275.1.S1_at	CA778950	---	---	2.01723
Ssc.15248.1.S1_at	CA780698	---	---	2.48456
Ssc.15541.1.A1_at	CA780746	---	---	2.21655
Ssc.8865.2.S1_at	CB473473	---	---	2.0142
Ssc.16671.1.S1_at	CB478477	---	---	2.01807
Ssc.19612.1.S1_at	CF175414	---	---	2.44098
Ssc.7712.1.A1_at	CF175482	---	---	2.57811
Ssc.4267.1.A1_at	CF175814	---	---	2.02176
Ssc.17508.2.A1_at	CF175879	---	---	2.90151
Ssc.18383.1.S1_at	CF176103	---	---	3.28067
Ssc.3508.1.A1_at	CF180240	---	---	2.11301
Ssc.17853.1.A1_at	CF180851	---	---	2.02972
Ssc.13435.1.A1_at	CF360388	---	---	4.15849
Ssc.17300.1.S1_at	CF360407	---	---	2.5503
Ssc.15379.1.S1_at	CF362412	---	---	5.53752
Ssc.12475.1.A1_at	CF364971	---	---	2.45467
Ssc.1169.1.A1_s_at	CF366047	---	---	3.42536
Ssc.19323.1.S1_at	CF367855	---	---	2.86875
Ssc.19224.1.S1_at	CF368133	---	---	2.28033
Ssc.12709.1.A1_at	CF788083	---	---	2.48209
Ssc.18603.1.A1_at	CF789113	---	---	2.04762
Ssc.21633.1.A1_at	CF789145	---	---	2.2396
Ssc.22278.1.S1_at	CF789822	---	---	2.36059
Ssc.22398.1.A1_at	CF792657	---	---	2.89955
Ssc.11700.1.A1_at	CF793319	---	---	3.03647
Ssc.21462.1.S1_at	CF795351	---	---	4.5653
Ssc.23827.1.A1_at	CK450783	---	---	2.63706
Ssc.21870.2.S1_a_at	CK450797	---	---	2.05589
Ssc.5147.1.S1_at	CK451270	---	---	2.08267
Ssc.18164.1.A1_at	CK452065	---	---	2.02476
Ssc.10386.1.S1_at	CK452593	---	---	2.86861
Ssc.21882.1.S1_at	CK453720	---	---	2.03006
Ssc.1017.1.S1_at	CK456418	---	---	2.81603
Ssc.2558.1.S1_at	CK456954	---	---	2.19044
Ssc.16656.1.S1_at	CK457234	---	---	2.38186
Ssc.18758.1.S1_at	CK457315	---	---	2.14514
Ssc.1592.1.S1_at	CK457826	---	---	2.62982
Ssc.11454.1.S1_at	CK460054	---	---	3.8962
Ssc.19540.1.S1_at	CK460426	---	---	2.10425
Ssc.25168.1.S1_a_at	CK460853	---	---	3.6373
Ssc.12456.1.A1_at	CK463859	---	---	2.05862
Ssc.3753.1.S1_at	CK464458	---	---	4.63779
Ssc.25004.1.S1_at	CK464684	---	---	2.36985
Ssc.24980.1.A1_at	CK465577	---	---	2.41072
Ssc.1381.1.S1_at	CK466256	---	---	3.1694
Ssc.25054.1.S1_at	CK466341	---	---	2.35233
Ssc.3393.2.A1_a_at	CK467687	---	---	3.11145
Ssc.2147.1.A1_at	CN069775	---	---	2.29522
Ssc.2445.1.S1_at	CN153355	---	---	5.63297
Ssc.5557.1.S1_at	CN153429	---	---	2.62596
Ssc.12992.1.S1_at	CN153550	---	---	2.58735
Ssc.26552.1.A1_at	CN153601	---	---	2.10561
Ssc.26634.1.A1_at	CN153628	---	---	2.33333
Ssc.3621.1.S1_at	CN153945	---	---	2.79105
Ssc.1015.1.S1_at	CN154042	---	---	2.06438
Ssc.26584.1.A1_at	CN154769	---	---	2.21028
Ssc.21236.1.S1_at	CN154805	---	---	2.23087
Ssc.26539.1.S1_at	CN155319	---	---	3.95464
Ssc.1053.1.S1_at	CN156760	---	---	2.43806
Ssc.4935.1.A1_at	CN159024	---	---	2.21362
Ssc.1187.1.S1_at	CN159201	---	---	2.53445
Ssc.6333.1.A1_at	CN159454	---	---	2.7248
Ssc.11374.1.S1_at	CN159630	---	---	2.43702
Ssc.11215.1.S1_at	CN160095	---	---	2.77972
Ssc.26802.1.S1_at	CN160352	---	---	2.26174
Ssc.2598.1.S1_at	CN160419	---	---	2.99658
Ssc.1008.1.A1_at	CN160444	---	---	3.48618
Ssc.16570.1.S1_at	CN160866	---	---	4.85914
Ssc.24975.1.S1_at	CN161030	---	---	3.14663
Ssc.27542.1.S1_at	CN162364	---	---	2.26349
Ssc.8224.1.S1_at	CN162555	---	---	3.53651
Ssc.1091.1.S1_at	CN163303	---	---	2.80282
Ssc.26980.1.S1_at	CN164518	---	---	2.20164
Ssc.1122.1.S1_at	CN164778	---	---	3.24176
Ssc.1716.1.S1_at	CN165456	---	---	4.33273
Ssc.27097.1.A1_at	CN166610	---	---	2.50561
Ssc.7715.1.A1_at	CN166787	---	---	3.05685
Ssc.4985.1.A1_at	CN166944	---	---	3.41908
Ssc.31095.1.A1_at	CO940660	---	---	2.3789
Ssc.15283.1.A1_at	CO942595	---	---	2.77679
Ssc.26442.1.A1_at	CO946250	---	---	2.07209
Ssc.4993.1.A1_at	CO946277	---	---	2.74691
Ssc.31124.1.S1_at	CO946528	---	---	2.22926
Ssc.16584.1.A1_at	CO947340	---	---	4.09479
Ssc.29216.1.A1_at	CO952100	---	---	2.21064
Ssc.6156.1.A1_at	CO955588	---	---	2.08229
Ssc.24958.1.A1_at	CO986994	---	---	2.01007
Ssc.3303.1.S1_at	CO994649	---	---	2.59316
Ssc.15224.1.S1_at	X91690	---	---	2.30292
