# Supplementary material for: Distinctive Genes Determine Different Intramuscular Fat and Muscle Fiber Ratios of the longissimus dorsi Muscles in Jinhua and Landrace Pigs
Source: PLoS One. 2013 Jan 3;8(1):e53181. doi: 10.1371/journal.pone.0053181 (PMC3536781; doi:10.1371/journal.pone.0053181)
Supplement: Table S3 — 101 genes upregulated in longissium dorsi muscles of jinhua pig at d150 compared with that at d30 age stage (Jinhua-d150-LD-up vs d30). (XLS) [file pone.0053181.s003.xls]

## Sheet: Table S3
Table S3. 101 genes upregulated in longissium dorsi muscles of jinhua pig at d150 compared with that at d30 age stage (Jinhua-d150-LD-up vs d30)
probe	public ID	Gene Title	Gene Symbol	JH30_LD_VS_JH150_LD
Ssc.1864.1.A1_a_at	BF710490	Tumor necrosis factor receptor superfamily, member 12A	TNFRSF12A	-2.46203
Ssc.6163.1.A1_at	CD572724	similar to v-ets erythroblastosis virus E26 oncogene homolog 2	LOC100154449	-2.17857
Ssc.24728.2.S1_a_at	CK466412	Similar to uridine-cytidine kinase 2	LOC100153405	-3.58362
Ssc.25850.1.A1_at	BM659769	similar to unactive progesterone receptor, 23 kD	LOC100155956	-4.08901
Ssc.24100.1.S1_at	BP170493	similar to transmembrane protein 70	LOC100155813	-2.5149
Ssc.3664.1.S1_at	BG382773	similar to Translation initiation factor eIF-2B subunit epsilon (eIF-2B GDP-GTP exchange factor subunit epsilon)	LOC100157758	-2.61537
Ssc.29246.1.A1_at	CO952774	similar to nanos homolog 1	LOC100157783	-3.0726
Ssc.19634.1.S1_at	CF360402	similar to mitochondrial ribosomal protein L14	LOC100157118	-2.01682
Ssc.21842.1.S1_a_at	CF176222	similar to Glyoxylate reductase/hydroxypyruvate reductase	LOC100157017	-2.31675
Ssc.24693.2.S1_at	CK463140	similar to Glutamate-cysteine ligase, modifier subunit	LOC100153977	-2.15246
Ssc.25108.1.A1_a_at	CK466113	similar to CG15738 CG15738-PA	LOC100152224	-2.23401
Ssc.18494.1.S1_at	CF179329	similar to ankyrin repeat domain 2 (stretch responsive muscle)	LOC100155185	-2.90886
Ssc.18494.2.A1_at	CF180682	similar to ankyrin repeat domain 2 (stretch responsive muscle)	LOC100155185	-2.79146
Ssc.27166.1.S1_at	CN153818	similar to 6A3-5 protein	LOC100152904	-2.01328
Ssc.939.1.S1_at	BP172489	ribosomal protein L12	RPL12	-2.20781
Ssc.16257.1.S1_at	NM_214266.1	protein kinase, AMP-activated, alpha 2 catalytic subunit	PRKAA2	-2.26491
Ssc.9412.1.S1_at	BX667270	Proteasome (prosome, macropain) subunit, alpha type, 5	PSMA5	-2.00783
Ssc.16626.1.S1_at	AY188502.1	myogenic factor 6	MYF6	-2.62984
Ssc.16336.1.S2_at	X93016.1	malic enzyme 1, NADP(+)-dependent, cytosolic	ME1	-2.87374
Ssc.5955.1.A1_at	BQ602316	Interleukin 10 receptor, beta	IL10RB	-2.27699
Ssc.21987.1.A1_at	BM083178	Interferon-related developmental regulator 1	IFRD1	-2.18371
Ssc.19334.1.S1_at	BI118311	Growth factor receptor-bound protein 2	GRB2	-2.00568
Ssc.20913.1.S1_at	CN161066	growth arrest and DNA-damage-inducible, alpha	GADD45A	-2.33601
Ssc.9637.1.S2_at	CK457215	glutamate-ammonia ligase (glutamine synthetase)	GLUL	-2.03015
Ssc.22020.1.S1_at	BE014165	Feline leukemia virus subgroup A receptor	LOC100155620	-2.05033
Ssc.4368.1.S1_at	BI817204	F-box protein 32	FBXO32	-3.80651
Ssc.4368.3.S1_at	BP463181	F-box protein 32	FBXO32	-4.01702
Ssc.13961.2.A1_at	CO994537	Eukaryotic translation elongation factor 1 alpha 1	EEF1A1	-2.31309
Ssc.204.1.S1_at	NM_214423.1	cytochrome P450 3A29	CYP3A29	-3.38952
Ssc.825.1.S1_at	CK450245	claudin 7	CLDN7	-2.14449
Ssc.21145.1.S1_at	NM_214442.1	beta-defensin 2	PBD-2	-3.31203
Ssc.3835.1.S1_at	NM_001001637.1	alpha-actinin-2-associated LIM protein	LIM	-2.00141
Ssc.12191.3.A1_at	BQ604703	90-kDa heat shock protein	HSP90	-2.34756
AFFX-LysX-3_at	AFFX-LysX-3	---	---	-2.47218
AFFX-LysX-5_at	AFFX-LysX-5	---	---	-3.23133
AFFX-LysX-M_at	AFFX-LysX-M	---	---	-2.82842
AFFX-PheX-3_at	AFFX-PheX-3	---	---	-2.79919
AFFX-PheX-5_at	AFFX-PheX-5	---	---	-2.88401
AFFX-PheX-M_at	AFFX-PheX-M	---	---	-3.19922
AFFX-r2-Bs-dap-M_at	AFFX-r2-Bs-dap-M	---	---	-2.26453
AFFX-r2-Bs-lys-3_at	AFFX-r2-Bs-lys-3	---	---	-3.13926
AFFX-r2-Bs-lys-5_at	AFFX-r2-Bs-lys-5	---	---	-2.9329
AFFX-r2-Bs-lys-M_at	AFFX-r2-Bs-lys-M	---	---	-2.50313
AFFX-r2-Bs-phe-3_at	AFFX-r2-Bs-phe-3	---	---	-2.40698
AFFX-r2-Bs-phe-5_at	AFFX-r2-Bs-phe-5	---	---	-2.88225
AFFX-r2-Bs-phe-M_at	AFFX-r2-Bs-phe-M	---	---	-2.4722
AFFX-r2-Bs-thr-3_s_at	AFFX-r2-Bs-thr-3	---	---	-2.03161
AFFX-Ss_18SrRNA_at	AFFX-Ss_18SrRNA	---	---	-5.62945
AFFX-SSC-28SrRNA_at	AFFX-SSC-28SrRNA	---	---	-2.51984
AFFX-SSC-28SrRNA_s_at	AFFX-SSC-28SrRNA	---	---	-2.1893
AFFX-Ssc-r2-Bs-lys-3_at	AFFX-Ssc-r2-Bs-lys-3	---	---	-2.44857
AFFX-Ssc-r2-Bs-lys-5_at	AFFX-Ssc-r2-Bs-lys-5	---	---	-3.14102
AFFX-Ssc-r2-Bs-lys-M_at	AFFX-Ssc-r2-Bs-lys-M	---	---	-2.50521
AFFX-Ssc-r2-Bs-phe-3_at	AFFX-Ssc-r2-Bs-phe-3	---	---	-2.43495
AFFX-Ssc-r2-Bs-phe-5_at	AFFX-Ssc-r2-Bs-phe-5	---	---	-2.77963
AFFX-Ssc-r2-Bs-phe-M_at	AFFX-Ssc-r2-Bs-phe-M	---	---	-2.82668
Ssc.10904.2.A1_s_at	BQ604430	---	---	-2.58856
Ssc.1126.1.A1_at	CO952373	---	---	-2.02572
Ssc.11284.1.A1_at	BI181449	---	---	-2.26809
Ssc.12488.1.A1_at	CF366269	---	---	-3.21003
Ssc.13822.1.A1_at	BM190281	---	---	-2.64501
Ssc.13954.1.A1_at	CN163216	---	---	-2.13056
Ssc.14095.1.A1_at	BQ600160	---	---	-2.39966
Ssc.15665.1.A1_at	BP463666	---	---	-2.02551
Ssc.16422.2.A1_at	CF175382	---	---	-2.50291
Ssc.16523.1.S1_at	CB285780	---	---	-2.18169
Ssc.17974.1.A1_at	CF178608	---	---	-2.09046
Ssc.18281.1.S1_at	CK460880	---	---	-2.05882
Ssc.18429.1.S1_at	CF181704	---	---	-2.0545
Ssc.18487.1.S1_a_at	BE013210	---	---	-2.18389
Ssc.18522.1.A1_at	CF180452	---	---	-2.22285
Ssc.19253.2.A1_at	CF365437	---	---	-2.57141
Ssc.19358.1.S1_at	BX925978	---	---	-2.12262
Ssc.19381.1.A1_at	BE236240	---	---	-2.55231
Ssc.19613.3.A1_at	CF359909	---	---	-2.37149
Ssc.20058.1.S1_at	BX676593	---	---	-2.92994
Ssc.20206.1.S1_at	BX918187	---	---	-2.56254
Ssc.20607.2.A1_at	AW482786	---	---	-4.94749
Ssc.20899.2.S1_a_at	BX676359	---	---	-2.36777
Ssc.22564.1.A1_at	CF795787	---	---	-5.13605
Ssc.2320.1.S1_at	BX920609	---	---	-2.89142
Ssc.26113.1.S1_at	BI182428	---	---	-2.02711
Ssc.26113.2.S1_at	BX914409	---	---	-2.50759
Ssc.26153.1.A1_at	BX921844	---	---	-2.81839
Ssc.26282.1.S1_a_at	CF795087	---	---	-4.37199
Ssc.26407.1.S1_at	CK457349	---	---	-2.15807
Ssc.27119.1.A1_at	AW477590	---	---	-2.31786
Ssc.27752.1.S1_at	BE232498	---	---	-2.06279
Ssc.29189.1.A1_at	CO951511	---	---	-2.09249
Ssc.29311.1.A1_at	CO953693	---	---	-2.42003
Ssc.3509.1.S1_at	BE235252	---	---	-2.80997
Ssc.3612.1.S1_at	CK458338	---	---	-3.0153
Ssc.3625.1.A1_at	CK460466	---	---	-2.13174
Ssc.3669.1.A1_at	CK452531	---	---	-2.4734
Ssc.4122.1.S1_at	AJ604628	---	---	-2.0086
Ssc.4282.1.S1_at	CK452666	---	---	-2.69251
Ssc.5407.2.S1_at	BX922466	---	---	-2.21871
Ssc.8258.1.A1_at	BI345798	---	---	-2.4947
Ssc.908.1.S1_at	CN026068	---	---	-2.03966
Ssc.9454.1.S1_at	CK460644	---	---	-2.13653
SscAffx.31.1.S1_at	5835862-12	---	---	-2.26923
