# Supplementary material for: Distinctive Genes Determine Different Intramuscular Fat and Muscle Fiber Ratios of the longissimus dorsi Muscles in Jinhua and Landrace Pigs
Source: PLoS One. 2013 Jan 3;8(1):e53181. doi: 10.1371/journal.pone.0053181 (PMC3536781; doi:10.1371/journal.pone.0053181)
Supplement: Table S4 — 389 genes downregulated in longissium dorsi muscles of jinhua pig at d150 compared with that at d30 age stage (Jinhua-d150-LD-down vs d30). (XLS) [file pone.0053181.s004.xls]

## Sheet: Table S4
Table S4. 389 genes downregulated in longissium dorsi muscles of jinhua pig at d150 compared with that at d30 age stage (Jinhua-d150-LD-down vs d30)
probe		public ID	Gene Title	Gene Symbol	JH30_LD_VS_JH150_LD
Ssc.17342.1.S1_at		AJ318101.1	zonula occludens 1	ZO1	3.13029
Ssc.11071.2.S1_a_at		Z19540.1	vinculin	VCL	3.13627
Ssc.15740.1.S2_at		CF789391	vascular endothelial growth factor A	VEGFA	2.39969
Ssc.4590.1.S1_at		BE033358	Ubiquitin-conjugating enzyme E2L 3	UBE2L3	2.2804
Ssc.16001.1.S1_at		AF132070.1	ubiquitin-activating enzyme E1	UBE1X	2.92727
Ssc.4253.1.S1_at		NM_214272.1	transforming growth factor, beta receptor III	TGFBR3	2.31481
Ssc.16028.1.S1_at		AF156031.1	tissue inhibitor of metalloproteinase-3	TIMP-3	3.04259
Ssc.20133.1.A1_at		BX676685	Thy-1 cell surface antigen	THY1	2.26741
Ssc.6634.1.A1_at		BI401460	Thy-1 cell surface antigen	THY1	2.51577
Ssc.924.3.A1_at		BF710863	Thrombospondin 1	THBS1	2.54188
Ssc.19638.1.S1_at		CF359969	tenascin-X	SBAB-514B12.2	2.30697
Ssc.12878.1.S1_at		CB287966	SWI/SNF related, matrix associated, actin dependent regulator of chromatin, subfamily a, member 5	SMARCA5	2.30386
Ssc.11698.1.A1_at		BI183890	ST8 alpha-N-acetyl-neuraminide alpha-2,8-sialyltransferase 4	ST8SIA4	2.13746
Ssc.5677.1.A1_at		BF712001	ST8 alpha-N-acetyl-neuraminide alpha-2,8-sialyltransferase 4	ST8SIA4	2.34332
Ssc.16638.1.S1_at		NM_214418.1	solute carrier family 25 (mitochondrial carrier; adenine nucleotide translocator), member 6	SLC25A6	2.19716
Ssc.26701.1.S1_at		CN159415	similar to zinc finger, CCHC domain containing 8	LOC100157314	2.14137
Ssc.10655.1.S1_at		BX671606	similar to zinc finger protein 11B	LOC100156250	2.16504
Ssc.2701.1.S1_at		BP146830	similar to Uncharacterized protein C1orf198 homolog	LOC100155899	2.1974
Ssc.17264.1.S1_at		CN154208	similar to Tricarboxylate transport protein, mitochondrial precursor (Citrate transport protein) (CTP) (Tricarboxylate carrier protein) (Solute carrier family 25 member 1)	LOC100154310	2.13491
Ssc.19448.1.A1_at		CF365109	similar to titin	LOC100156443	5.07653
Ssc.19448.2.A1_at		CF180751	similar to titin	LOC100156443	5.76843
Ssc.17527.1.S1_at		BX667966	similar to tetratricopeptide repeat domain 3	LOC100154885	2.06624
Ssc.16858.1.S1_at		CK455950	similar to Talin-1	LOC100157220	2.352
Ssc.897.1.S1_at		CF795993	similar to Sushi repeat-containing protein SRPX	LOC100156108	2.93154
Ssc.12295.1.A1_at		CK464394	similar to splicing factor 3b, subunit 1	LOC100157887	3.91039
Ssc.2454.1.S1_at		BI182111	similar to SORBS3 protein	LOC100153623	2.64435
Ssc.4029.2.S1_a_at		BP448606	similar to SH3-domain GRB2-like endophilin B2	LOC100156344	2.24276
Ssc.3899.1.S1_at		CK465626	similar to ribosome receptor	LOC100154945	2.40557
Ssc.907.1.A1_at		CO946728	similar to purinergic receptor P2Y, G-protein coupled, 5	LOC100157466	2.39831
Ssc.4345.1.S1_at		BI183311	similar to procollagen, type IV, alpha 1	LOC100151842	3.05886
Ssc.4345.1.S2_at		CO992417	similar to procollagen, type IV, alpha 1	LOC100151842	2.42203
Ssc.7266.1.A1_at		CO955086	similar to Periostin precursor (PN) (Osteoblast-specific factor 2) (OSF-2)	LOC100152401	5.29114
Ssc.15592.1.S1_at		CN163348	similar to Olfactomedin-like protein 3 precursor (HNOEL-iso) (hOLF44)	LOC100158055	2.06751
Ssc.3825.1.S1_at		BQ603257	similar to MGC159613 protein	LOC100157590	2.36823
Ssc.15332.1.S1_at		BX914324	Similar to mCG11933	LOC100156873	2.05484
Ssc.7756.1.A1_at		CK460011	similar to matrilin 2	LOC100155607	2.05372
Ssc.1128.1.S1_at		BX668296	Similar to lumican	LOC100152607	2.40724
Ssc.3219.1.S1_at		BF713436	similar to low density lipoprotein-related protein 1	LOC100156367	2.36915
Ssc.7628.1.A1_at		BX674955	Similar to KIAA0885 protein	LOC100153226	2.10553
Ssc.12936.1.A1_at		BQ602786	similar to keratan sulfate proteoglycan core protein 37A	LOC100157843	5.28652
Ssc.16663.1.S1_at		CN162878	similar to integrin, alpha 5 (fibronectin receptor, alpha polypeptide)	LOC100155091	2.79215
Ssc.6930.2.A1_at		BF703326	Similar to furry homolog	LOC100155799	2.00578
Ssc.30861.1.A1_at		CN166419	similar to FLRT3	LOC100158214	2.086
Ssc.22055.2.S1_a_at		CF176776	similar to fibronectin type III domain containing 3B	LOC100153395	2.05033
Ssc.6656.1.A1_at		CF366197	similar to fibronectin type III domain containing 1	LOC100154276	2.64959
Ssc.3518.1.S1_at		BF702996	similar to cytosolic NADP-isocitrate dehydrogenase	LOC100156501	2.2336
Ssc.28446.1.S1_at		CN029282	similar to CXXC-type zinc finger protein 6 (Leukemia-associated protein with a CXXC domain)	LOC100153073	2.09814
Ssc.15374.1.S1_at		CA778936	similar to Collagen alpha-1(XIV) chain precursor (Undulin)	LOC100158059	4.98194
Ssc.1049.1.S1_at		CK463783	similar to Collagen alpha-1(XII) chain	LOC100156689	3.57863
Ssc.8573.1.A1_at		BX667312	similar to apolipoprotein D	LOC100157318	3.60286
Ssc.3467.1.S1_at		CO950243	similar to alpha 2 type IV collagen preproprotein	LOC100153454	3.05797
Ssc.957.1.S1_at		CN153484	serpin peptidase inhibitor, clade G (C1 inhibitor), member 1	SERPING1	2.07574
Ssc.11791.1.S1_at		NM_213967.1	scavenger receptor class B, member 1	SCARB1	2.46997
Ssc.22641.1.S1_at		NM_213865.1	sarcoplasmic/endoplasmic-reticulum Ca(2+) pump gene 2	SERCA2	2.01096
Ssc.21109.1.S1_a_at		BX666177	S100 calcium-binding protein A6	LOC733608	2.01054
Ssc.10226.1.A2_at		BI400884	Ras homolog gene family, member B	RHOB	4.11863
Ssc.1035.1.S1_at		CN166623	pyruvate kinase, muscle	PKM2	2.19292
Ssc.102.1.S1_at		NM_214024.1	protein phosphatase 2 (formerly 2A), regulatory subunit A, alpha isoform	PPP2R1A	3.56037
Ssc.6525.2.A1_at		BF711217	Protein phosphatase 1, regulatory (inhibitor) subunit 12A	PPP1R12A	2.78707
Ssc.5232.1.S1_a_at		NM_214184.1	protein phosphatase 1, catalytic subunit, beta isoform	PPP1CB	2.25168
Ssc.11661.2.S1_at		CF789895	protein phosphatase 1 catalytic subunit gamma isoform	LOC733612	2.168
Ssc.23778.3.S1_at		BP167798	prostate transmembrane protein, androgen induced 1	CR956367.2	2.35193
AFFX-Ssc-ef1a-5_at		CN153472	polypeptide chain elongation factor 1alpha	EF1ALPHA	2.1224
Ssc.12975.1.S1_at		D89546.1	pleiotrophic factor beta	PTF-BETA	2.95835
Ssc.18344.2.A1_at		BI181197	phosphorylase, glycogen, muscle	PYGM	3.7867
Ssc.19476.1.S1_at		BF192264	Phosphorylase, glycogen, muscle	PYGM	3.65681
Ssc.22959.1.S1_at		BX676168	phosphoenolpyruvate carboxykinase 1 (soluble)	CH242-37G9.2	5.79247
Ssc.21765.1.S1_at		BX914914	patatin-like phospholipase domain containing 2	PNPLA2	3.02974
Ssc.17287.1.A1_at		BQ598577	P311 protein	P311	3.07336
Ssc.27417.3.S1_a_at		BG610457	O-linked N-acetylglucosamine (GlcNAc) transferase (UDP-N-acetylglucosamine:polypeptide-N-acetylglucosaminyl transferase)	OGT	2.27146
Ssc.9125.1.S1_at		CK455118	Myosin regulatory light polypeptide 9	MYL9	2.32766
SscAffx.10.1.S1_at		NM_001002824.1	myogenic differentiation 1	MYOD1	4.26343
Ssc.14470.1.S1_at		M86450.1	moesin	MSN	2.70515
Ssc.1013.1.A1_at		NM_214300.1	microsomal glutathione S-transferase 1	MGST1	2.60843
Ssc.373.1.S1_at		NM_214116.1	matrix Gla protein	MGP	2.20759
Ssc.14512.1.S1_at		NM_213885.1	Man9-mannosidase	MAN1A	2.26402
Ssc.1147.2.S1_at		BF712908	Lipoprotein lipase	LPL	2.11158
Ssc.16335.1.S1_at		AY686760.1	lipoprotein lipase	LPL	3.77777
Ssc.16335.1.S2_at		X62984.1	lipoprotein lipase	LPL	2.58863
Ssc.15823.1.S1_at		CN155839	laminin, beta 1	LAMB1	3.40298
Ssc.1712.1.S1_at		NM_214323.1	junction plakoglobin	JUP	2.0128
Ssc.17245.1.S1_at		NM_214341.1	interleukin 13 receptor, alpha 1	IL13RA1	3.13155
Ssc.15800.1.S1_at		NM_214099.1	insulin-like growth factor binding protein 5	IGFBP5	6.04501
Ssc.9365.2.S1_a_at		CK463136	insulin-like growth factor 2 (somatomedin A)	IGF2	6.1867
Ssc.9365.3.S1_a_at		BP142537	insulin-like growth factor 2 (somatomedin A)	IGF2	4.56451
Ssc.9365.3.S1_x_at		BP142537	insulin-like growth factor 2 (somatomedin A)	IGF2	4.88798
Ssc.9365.5.S1_a_at		BP152514	insulin-like growth factor 2 (somatomedin A)	IGF2	5.74755
Ssc.19798.2.A1_at		CF368143	hypothetical protein LOC100157263	LOC100157263	2.44436
Ssc.11719.1.A1_at		CN162885	HLA-B associated transcript 1	BAT1	2.67033
Ssc.6605.1.S1_at		CF368012	high density lipoprotein binding protein	HDLBP	2.76997
Ssc.11235.1.S1_at		CN160329	heat shock protein 47	HSP47	3.39777
Ssc.13823.2.S1_at		CA778615	Heat shock protein 20kDa	LOC494560	4.14306
Ssc.8552.3.S1_a_at		L36535.1	glycoprotein, alpha-galactosyltransferase 1	GGTA1	2.0732
Ssc.5713.1.S1_at		NM_214192.1	gelatinase A	MMP-2	3.57167
Ssc.2714.1.S1_a_at		CK455604	FYN oncogene related to SRC, FGR, YES	FYN	2.22444
Ssc.2714.3.S1_at		BP165642	FYN oncogene related to SRC, FGR, YES	FYN	2.81067
Ssc.5018.1.S1_at		CN158159	FKBP1A-like	LOC654323	2.08777
Ssc.7363.2.S1_a_at		CN153356	FK506 binding protein 7	FKBP7	2.10171
Ssc.137.1.S1_at		NM_213868.1	ficolin	LOC396881	2.29562
Ssc.16743.1.S1_at		CB468993	fibronectin	FN1	2.51125
Ssc.11858.1.S1_at		CN163410	fibromodulin	FMOD	4.00835
Ssc.16045.1.S1_at		NM_001001771.1	fibrillin 1	FBN1	2.97691
Ssc.18175.1.A1_at		CN166778	fatty acid synthase	FASN	2.26338
Ssc.19132.1.A1_at		CK462785	epithelial membrane protein 1	EMP1	2.44275
Ssc.55.1.S1_at		NM_214007.1	epidermal growth factor receptor	EGFR	2.67421
Ssc.8965.1.A1_at		BF708869	Endothelial PAS domain protein 1	EPAS1	2.33827
Ssc.120.1.S1_at		NM_214031.1	endoglin	ENG	3.51311
Ssc.86.1.S1_at		NM_214019.1	dehydrogenase/reductase (SDR family) member 4	DHRS4	2.80655
Ssc.1177.1.S1_at		AY349426.1	complement component 1, s subcomponent	C1S	2.06081
Ssc.833.1.S1_at		AY349424.1	complement component 1, q subcomponent, A chain	C1QA	2.58555
Ssc.12068.1.A1_at		BI182335	Collagen, type VI, alpha 3	COL6A3	3.25254
Ssc.16589.1.S1_at		CO956872	collagen, type VI, alpha 3	COL6A3	2.48679
Ssc.21754.1.A1_at		BX664800	Collagen, type VI, alpha 1	COL6A1	3.24449
Ssc.5895.1.A1_at		BI183258	collagen, type VI, alpha 1	COL6A1	4.91521
Ssc.5895.1.A2_at		CN162503	Collagen, type VI, alpha 1	COL6A1	2.73685
Ssc.12617.1.S1_at		BX923015	Collagen, type V, alpha 3	COL5A3	2.50483
Ssc.9002.1.A1_at		CO952384	Collagen, type V, alpha 1	COL5A1	2.13635
Ssc.11302.1.S2_at		CO951188	collagen, type III, alpha 1	COL3A1	2.99701
Ssc.1091.2.S1_at		AF201723.1	collagen, type I, alpha 1	COL1A1	8.24132
Ssc.12486.1.S1_at		CK452480	clathrin, heavy chain (Hc)	CLTC	2.32079
Ssc.19688.1.S1_at		AF540390.1	cholinergic receptor, nicotinic, alpha 1 (muscle)	CHRNA1	6.58957
Ssc.18613.1.S1_at		AY312067.1	chemokine (C-C motif) ligand 21	CCL21	2.36351
Ssc.6222.1.S1_a_at		NM_213774.1	CD74 antigen	CD74	4.38118
Ssc.5438.1.S2_at		NM_213982.1	CD47 molecule	CD47	2.6473
Ssc.10297.3.S1_a_at		CK454230	capping protein (actin filament) muscle Z-line, beta	CAPZB	2.25971
Ssc.16147.1.A1_at		AF034612.1	calsequestrin	CASQ2	2.83446
Ssc.19700.1.S1_at		AJ584614.1	Calcineurin A protein	LOC396603	2.63871
Ssc.75.2.S1_a_at		AB046120.1	cadherin 5	CDH5	2.53149
Ssc.8698.1.S1_at		CN163671	cadherin 11, type 2, OB-cadherin (osteoblast)	CDH11	2.37338
Ssc.4231.1.A1_at		BQ599486	C1q and tumor necrosis factor related protein 3	C1QTNF3	2.10257
Ssc.12900.1.A1_at		BI404122	C1q and tumor necrosis factor related protein 2	C1QTNF2	2.08784
Ssc.5943.1.S1_at		BF193177	biglycan	BGN	2.80024
Ssc.6903.1.S2_at		BX925628	beta 5-tubulin	LOC733686	2.08867
Ssc.6566.1.A1_at		BI399410	AXL receptor tyrosine kinase	AXL	2.10186
Ssc.27596.1.S1_at		NM_214454.1	aquaporin 1	AQP1	2.02889
Ssc.1342.1.S1_at		NM_214308.1	apolipoprotein E	APOE	4.29997
Ssc.1203.1.S1_at		AU055626	adiponectin, C1Q and collagen domain containing	ADIPOQ	2.23576
Ssc.18549.1.S1_at		AY589691.1	adiponectin, C1Q and collagen domain containing	ADIPOQ	6.08643
Ssc.16052.1.S1_at		BP458051	ADAM metallopeptidase domain 10	ADAM10	4.09537
AFFX-Ssc-actin-5_at		CK463878	actin, beta	ACTB	2.78
AFFX-Ssc-actin-5_x_at		CK463878	actin, beta	ACTB	2.48556
AFFX-Ssc-actin-M_at		CK463878	actin, beta	ACTB	2.39154
Ssc.4003.2.A1_at		BI118288	Actin, beta	ACTB	3.01859
Ssc.10055.1.A1_at		CN153907	---	---	2.15291
Ssc.1008.1.A1_at		CN160444	---	---	3.19263
Ssc.1017.1.S1_at		CK456418	---	---	2.17136
Ssc.10386.1.S1_at		CK452593	---	---	3.72312
Ssc.10473.1.A1_at		BF702217	---	---	2.90284
Ssc.1053.1.S1_at		CN156760	---	---	2.80684
Ssc.1056.1.A1_at		CO994056	---	---	2.21979
Ssc.10665.1.A1_at		BQ597590	---	---	2.2847
Ssc.1081.2.S1_at		CB338008	---	---	2.49391
Ssc.1086.1.A1_at		BQ603941	---	---	2.96523
Ssc.10894.1.A1_at		BF702827	---	---	2.45745
Ssc.1091.1.S1_at		CN163303	---	---	6.18734
Ssc.11108.1.A1_at		CF792943	---	---	2.0192
Ssc.11150.1.S1_at		BX926145	---	---	2.89342
Ssc.11165.2.S1_at		BP165135	---	---	2.69118
Ssc.11165.3.A1_at		CF368593	---	---	2.96109
Ssc.11215.1.S1_at		CN160095	---	---	2.71988
Ssc.1122.1.S1_at		CN164778	---	---	3.45412
Ssc.11263.1.S1_at		BQ605074	---	---	2.30591
Ssc.1135.1.A1_at		BF703621	---	---	3.74158
Ssc.11374.1.S1_at		CN159630	---	---	2.02045
Ssc.11403.1.S1_at		CF176298	---	---	2.61237
Ssc.1143.3.S1_a_at		CB287674	---	---	2.13193
Ssc.11454.1.S1_at		CK460054	---	---	3.59399
Ssc.1151.1.A1_at		AJ656724	---	---	2.02793
Ssc.1169.1.A1_s_at		CF366047	---	---	3.26627
Ssc.11809.2.S1_at		CB285292	---	---	2.34895
Ssc.11935.1.A1_at		CF359560	---	---	2.41195
Ssc.12005.1.A1_at		AJ662235	---	---	2.24812
Ssc.12014.1.S1_at		BI339355	---	---	2.44031
Ssc.12014.3.S1_at		BP451743	---	---	3.02454
Ssc.12209.1.A1_at		CK463063	---	---	2.19535
Ssc.12416.2.S1_at		CK463655	---	---	2.10352
Ssc.12442.1.A1_at		CF366001	---	---	2.28959
Ssc.12523.1.A1_at		BI402693	---	---	2.70235
Ssc.12809.5.A1_at		BX665012	---	---	3.3562
Ssc.12921.1.S1_at		BX674124	---	---	2.02873
Ssc.12963.1.S1_at		NM_214335.1	---	---	2.32957
Ssc.1323.1.A1_at		BI398710	---	---	2.23582
Ssc.13318.1.A1_at		BI404597	---	---	2.06512
Ssc.13435.1.A1_at		CF360388	---	---	2.27369
Ssc.13452.1.A1_at		BI405126	---	---	2.01463
Ssc.13464.1.A1_at		BQ602866	---	---	2.25882
Ssc.1355.1.S1_at		BI184225	---	---	2.00069
Ssc.13622.1.S1_at		BQ602928	---	---	3.49978
Ssc.1381.1.S1_at		CK466256	---	---	2.56688
Ssc.13862.3.S1_at		BP438922	---	---	2.92663
Ssc.1407.3.S1_at		BP141517	---	---	2.29214
Ssc.1411.1.S1_at		BM190304	---	---	2.10598
Ssc.14592.2.A1_at		AJ653382	---	---	2.2313
Ssc.15030.2.S1_at		CF364626	---	---	3.92722
Ssc.1526.1.S1_at		BI398880	---	---	3.02576
Ssc.15283.1.A1_at		CO942595	---	---	2.50186
Ssc.1532.2.A1_at		BX668572	---	---	2.57294
Ssc.15379.1.S1_at		CF362412	---	---	4.14756
Ssc.15541.1.A1_at		CA780746	---	---	2.58418
Ssc.15645.1.S1_at		BI181356	---	---	2.20318
Ssc.15672.1.S1_at		CK452220	---	---	2.67734
Ssc.15952.1.S1_at		AY007222.1	---	---	2.62184
Ssc.16045.2.A1_at		BF703108	---	---	2.40171
Ssc.16213.1.A1_x_at		L36579.1	---	---	2.94246
Ssc.16312.1.S1_at		BX672077	---	---	2.18598
Ssc.16418.2.S1_at		CF176622	---	---	2.15029
Ssc.16570.1.S1_at		CN160866	---	---	6.39389
Ssc.16584.1.A1_at		CO947340	---	---	3.18674
Ssc.1663.1.S1_at		CK452774	---	---	2.08829
Ssc.16656.1.S1_at		CK457234	---	---	2.40515
Ssc.16671.1.S1_at		CB478477	---	---	2.04192
Ssc.16721.1.S1_at		CN159743	---	---	2.05264
Ssc.16725.1.S1_at		CN165067	---	---	3.02112
Ssc.1703.2.A1_at		BI183996	---	---	2.02461
Ssc.1716.1.S1_at		CN165456	---	---	3.97976
Ssc.17192.2.S1_at		BP459191	---	---	2.75801
Ssc.17300.1.S1_at		CF360407	---	---	3.24928
Ssc.17313.2.S1_at		CN153324	---	---	2.86681
Ssc.17405.2.A1_at		CF367637	---	---	2.20747
Ssc.17769.1.S1_at		BF441762	---	---	2.5491
Ssc.17890.1.A1_at		CF175807	---	---	3.07316
Ssc.18164.1.A1_at		CK452065	---	---	2.32777
Ssc.18307.1.A1_at		BQ597547	---	---	3.1256
Ssc.18335.2.A1_at		CK456305	---	---	2.44137
Ssc.18338.1.A1_at		CF176417	---	---	2.19203
Ssc.1837.2.A1_at		CK457954	---	---	2.04912
Ssc.18383.1.S1_at		CF176103	---	---	2.21046
Ssc.18574.3.S1_a_at		BX916373	---	---	2.51054
Ssc.18714.1.A1_at		CF360677	---	---	2.4296
Ssc.18721.1.A1_at		CK462389	---	---	2.36644
Ssc.18804.1.A1_at		CF362332	---	---	2.03502
Ssc.19134.1.S1_at		AJ680125	---	---	3.14789
Ssc.19140.1.A1_at		CN161841	---	---	3.3842
Ssc.19323.1.S1_at		CF367855	---	---	2.58259
Ssc.19349.3.S1_a_at		BG895468	---	---	2.22702
Ssc.19413.1.A1_at		CF360057	---	---	3.46211
Ssc.19629.1.A1_at		BI400602	---	---	3.88904
Ssc.19774.1.S1_at		BX675279	---	---	2.30648
Ssc.20172.1.A1_at		BX676733	---	---	2.62577
Ssc.20942.2.A1_at		CF180268	---	---	2.83064
Ssc.20986.1.S1_at		BF704522	---	---	2.8544
Ssc.21011.1.S1_at		Z99081	---	---	3.27422
Ssc.21018.2.S1_at		BP460924	---	---	2.88988
Ssc.21114.1.S1_at		CN166418	---	---	2.28883
Ssc.21223.1.A1_at		CK450591	---	---	4.33271
Ssc.21236.1.S1_at		CN154805	---	---	2.25092
Ssc.21447.1.S1_at		CK451289	---	---	2.08031
Ssc.21450.1.S1_at		BP162242	---	---	2.00535
Ssc.21661.2.S1_a_at		CN070203	---	---	2.21272
Ssc.21806.1.A1_at		BX664832	---	---	2.46621
Ssc.21882.1.S1_at		CK453720	---	---	2.23181
Ssc.21997.1.A1_at		CK459205	---	---	2.50233
Ssc.22357.1.A1_at		CN162847	---	---	2.49946
Ssc.22398.1.A1_at		CF792657	---	---	2.38423
Ssc.22487.1.S1_at		CN154846	---	---	3.39426
Ssc.23192.2.S1_a_at		BX666359	---	---	2.33914
Ssc.23242.1.A1_at		CF365374	---	---	3.30471
Ssc.23279.1.S1_at		BX666973	---	---	3.56239
Ssc.23519.1.S1_at		BX668928	---	---	2.13242
Ssc.23519.2.S1_at		CK465546	---	---	2.5912
Ssc.23540.2.A1_at		CF180836	---	---	5.87258
Ssc.23540.3.S1_at		AJ604753	---	---	2.00853
Ssc.23743.1.S1_at		BP463544	---	---	2.08023
Ssc.23810.2.S1_at		BP146493	---	---	3.23854
Ssc.23827.1.A1_at		CK450783	---	---	2.01217
Ssc.23838.1.A1_at		CK467119	---	---	2.43838
Ssc.23899.1.A1_at		CK451122	---	---	3.25282
Ssc.23920.1.A1_at		CK452347	---	---	2.10991
Ssc.23976.1.S1_at		CK453734	---	---	2.54465
Ssc.24128.1.A1_at		CK458169	---	---	2.26713
Ssc.24161.1.S1_at		CF361109	---	---	2.39745
Ssc.24257.1.S1_at		CK450400	---	---	3.37365
Ssc.24328.1.S1_at		AJ684721	---	---	2.60604
Ssc.24393.1.S1_at		CK450980	---	---	3.55675
Ssc.2445.1.S1_at		CN153355	---	---	5.0494
Ssc.24458.1.A1_at		CK458692	---	---	2.0502
Ssc.24646.1.A1_at		CK461609	---	---	2.17431
Ssc.24719.1.S1_at		CK463776	---	---	3.23388
Ssc.24909.1.S1_at		CK460085	---	---	2.51328
Ssc.24958.1.A1_at		CO986994	---	---	2.46501
Ssc.24975.1.S1_at		CN161030	---	---	5.26894
Ssc.25004.1.S1_at		CK464684	---	---	3.25295
Ssc.25168.1.S1_a_at		CK460853	---	---	2.75642
Ssc.25402.1.S1_at		BX916187	---	---	3.11488
Ssc.25426.1.S1_at		CN155522	---	---	2.00313
Ssc.25523.1.S1_at		BX918062	---	---	2.49343
Ssc.25797.1.S1_at		BI346244	---	---	2.57543
Ssc.25877.1.S1_at		BX924006	---	---	2.05544
Ssc.2598.1.S1_at		CN160419	---	---	3.43417
Ssc.26057.1.A1_at		BX918771	---	---	2.25389
Ssc.26180.1.S1_at		BX916384	---	---	3.0897
Ssc.26182.1.S1_at		CN165373	---	---	2.18129
Ssc.26228.1.S1_at		BX922173	---	---	2.98762
Ssc.26539.1.S1_at		CN155319	---	---	3.15007
Ssc.26552.1.A1_at		CN153601	---	---	2.30732
Ssc.2675.1.S1_at		CF176162	---	---	2.50177
Ssc.26753.1.A1_at		CN159109	---	---	3.46435
Ssc.26802.1.S1_at		CN160352	---	---	2.00511
Ssc.26980.1.S1_at		CN164518	---	---	2.02122
Ssc.27158.1.S1_at		BF078206	---	---	2.17296
Ssc.27346.1.A1_at		CN162702	---	---	3.04491
Ssc.27417.1.S1_at		CN159826	---	---	2.91349
Ssc.27533.1.A1_at		CN164599	---	---	2.18727
Ssc.27536.1.S1_at		CN161070	---	---	3.80121
Ssc.27539.1.A1_at		CN153129	---	---	2.16205
Ssc.27546.1.S1_at		CN159074	---	---	2.51849
Ssc.27549.1.A1_at		CN153387	---	---	2.02801
Ssc.27703.1.S1_at		AW786568	---	---	2.57375
Ssc.27811.1.S1_at		BF078047	---	---	2.78866
Ssc.28283.1.A1_at		CN025816	---	---	2.74556
Ssc.28305.1.A1_at		CN025137	---	---	3.22209
Ssc.28309.1.A1_at		CN159733	---	---	2.09576
Ssc.2835.2.S1_at		BP455290	---	---	4.10877
Ssc.28613.1.S1_at		BP433478	---	---	2.20015
Ssc.28909.3.A1_at		CO954611	---	---	2.00893
Ssc.2925.3.S1_a_at		BG608916	---	---	2.1878
Ssc.30065.1.A1_at		CO949617	---	---	2.89836
Ssc.30395.1.A1_at		CO990700	---	---	3.11545
Ssc.30697.1.S1_at		CO956847	---	---	3.62445
Ssc.3076.1.A1_at		CK451106	---	---	3.2129
Ssc.30772.1.S1_at		BX924812	---	---	3.39248
Ssc.30967.2.S1_at		BF199070	---	---	2.80309
Ssc.31062.1.S1_at		AJ663560	---	---	2.16387
Ssc.31073.1.S1_at		BX674608	---	---	4.25043
Ssc.31124.1.S1_at		CO946528	---	---	3.28352
Ssc.31186.1.S1_at		CO952430	---	---	2.206
Ssc.3232.1.S1_at		BE234240	---	---	2.31272
Ssc.3233.1.S1_at		BI182740	---	---	4.15139
Ssc.3303.1.S1_at		CO994649	---	---	3.35317
Ssc.3626.1.S1_at		CO949311	---	---	3.12865
Ssc.3645.1.S1_at		BG382103	---	---	3.17279
Ssc.3710.2.S1_at		BP158100	---	---	2.36912
Ssc.3753.1.S1_at		CK464458	---	---	2.32499
Ssc.4128.2.S1_at		CF178361	---	---	2.01698
Ssc.4141.2.S1_at		CF789661	---	---	2.90155
Ssc.4143.2.S1_at		BF194130	---	---	2.49816
Ssc.4188.1.S1_at		BI184793	---	---	2.56685
Ssc.4581.2.S1_at		BP154181	---	---	2.33078
Ssc.4693.2.S1_at		CN164000	---	---	2.43366
Ssc.4693.3.S1_at		AJ683395	---	---	2.28733
Ssc.4935.1.A1_at		CN159024	---	---	2.00406
Ssc.4950.1.S1_at		BI400992	---	---	2.25037
Ssc.4985.1.A1_at		CN166944	---	---	2.46587
Ssc.4993.1.A1_at		CO946277	---	---	3.48163
Ssc.5154.1.A1_at		CF176179	---	---	2.10356
Ssc.5289.1.S1_at		BQ603874	---	---	2.64825
Ssc.5299.1.S1_at		CO992470	---	---	2.57725
Ssc.5570.2.S1_a_at		BP156681	---	---	2.43903
Ssc.5587.1.A1_at		CA779134	---	---	2.07307
Ssc.5617.1.S1_at		BF712751	---	---	2.70319
Ssc.5663.1.S1_at		BI185576	---	---	2.49868
Ssc.6333.1.A1_at		CN159454	---	---	2.08929
Ssc.6432.2.S1_at		BP137546	---	---	3.00295
Ssc.6462.1.A1_at		CK465104	---	---	2.02673
Ssc.6478.2.S1_at		BP464147	---	---	2.25298
Ssc.6491.1.S1_at		CN162831	---	---	2.30691
Ssc.6560.2.S1_at		BP146904	---	---	2.69553
Ssc.6682.2.S1_a_at		CF361092	---	---	2.86954
Ssc.6685.1.S1_at		BP458282	---	---	2.88698
Ssc.6685.2.A1_at		CF359539	---	---	2.19763
Ssc.6778.1.S1_at		BE693212	---	---	3.07886
Ssc.6798.2.S1_at		AJ667285	---	---	2.28006
Ssc.6822.1.A1_at		BQ600126	---	---	2.09905
Ssc.7040.1.A1_at		BQ604027	---	---	2.0257
Ssc.7182.1.A1_at		BQ598100	---	---	2.88479
Ssc.7247.2.A1_at		CN160186	---	---	3.63057
Ssc.7294.1.A1_at		BQ598513	---	---	2.19238
Ssc.7563.1.A1_at		CF180027	---	---	2.01955
Ssc.7611.1.A1_at		CO989347	---	---	2.29595
Ssc.7625.1.A1_at		CN158921	---	---	2.2224
Ssc.7715.1.A1_at		CN166787	---	---	2.32808
Ssc.7755.1.A1_at		CF792275	---	---	2.80617
Ssc.7769.2.S1_at		BP146000	---	---	2.02363
Ssc.7839.1.A1_at		BQ599567	---	---	2.08416
Ssc.7934.1.A1_at		BQ599810	---	---	2.05669
Ssc.8224.1.S1_at		CN162555	---	---	3.71695
Ssc.8671.1.A1_at		BF703384	---	---	3.27027
Ssc.8674.1.A1_at		CO991338	---	---	2.36756
Ssc.8845.1.S1_at		BI182338	---	---	2.73692
Ssc.8946.1.A1_at		BI184420	---	---	4.78748
Ssc.8970.1.S1_at		BI401569	---	---	3.37077
Ssc.9118.1.S1_at		CK458562	---	---	2.11993
Ssc.9629.2.S1_at		BP171844	---	---	2.02585
Ssc.979.1.S1_at		BX917468	---	---	2.05729
Ssc.9815.1.A1_at		BI399005	---	---	2.45134
Ssc.992.1.S1_at		BF191700	---	---	3.09379
Ssc.997.3.A1_at		CO989093	---	---	2.10849
Ssc.9977.1.A1_at		BI399492	---	---	2.61638
SscAffx.28.1.S1_at		5835862-11	---	---	2.13902
