# Supplementary material for: Distinctive Genes Determine Different Intramuscular Fat and Muscle Fiber Ratios of the longissimus dorsi Muscles in Jinhua and Landrace Pigs
Source: PLoS One. 2013 Jan 3;8(1):e53181. doi: 10.1371/journal.pone.0053181 (PMC3536781; doi:10.1371/journal.pone.0053181)
Supplement: Table S5 — 106 genes upregulated in longissium dorsi muscles of Landrace at d90 compared with that at d30 age stage (Landrace-d90-LD-up vs d30). (XLS) [file pone.0053181.s005.xls]

## Sheet: Table S5
Table S5. 106 genes upregulated in longissium dorsi muscles of Landrace at d90 compared with that at d30 age stage (Landrace-d90-LD-up vs d30)
Probe ID	Gene ID	Gene Title	Gene Symbol	CB30_LD_VS_CB90_LD
Ssc.1555.1.A1_at	CF365377	V-fos FBJ murine osteosarcoma viral oncogene homolog	FOS	-2.15061
Ssc.507.1.A1_at	AF152021.1	TYRO protein tyrosine kinase binding protein	TYROBP	-2.02622
Ssc.5936.1.A1_a_at	NM_213753.1	translocator protein (18kDa)	TSPO	-2.57254
Ssc.2743.1.S1_at	BE014246	similar to Zinc finger MYND domain-containing protein 17	LOC100156215	-3.20015
Ssc.24728.2.S1_a_at	CK466412	Similar to uridine-cytidine kinase 2	LOC100153405	-2.98437
Ssc.19639.1.A1_at	CF363195	similar to O-6-methylguanine-DNA methyltransferase	LOC100155050	-2.40765
Ssc.16705.1.S1_at	BE013033	similar to Nestin	LOC100153933	-2.70392
Ssc.22191.1.A1_at	CF789240	Similar to nebulin	LOC100153001	-2.29755
Ssc.26292.1.S1_at	BX917516	Similar to Histone H2A type 1-C (H2A/l)	LOC100155325	-4.01085
Ssc.5657.1.S1_at	CF176232	similar to Glycerol-3-phosphate dehydrogenase 1 (soluble)	LOC100153250	-2.2048
Ssc.12202.2.S1_at	CK463813	similar to FDPS protein	LOC100153932	-2.02923
Ssc.14102.1.S1_at	BQ600189	similar to Ecdysoneless homolog (Drosophila)	LOC100157830	-2.20538
Ssc.3088.1.S1_at	CN166193	Similar to Complement component C1q receptor precursor (Complement component 1 q subcomponent receptor 1) (C1qR) (C1qRp) (C1qR(p)) (C1q/MBL/SPA receptor) (Matrix-remodeling-associated protein 4) (CD93 antigen) (CDw93)	LOC100152403	-2.01521
Ssc.6080.1.S1_at	NM_213870.1	secretory leukocyte peptidase inhibitor	SLPI	-3.21985
Ssc.16366.1.S1_at	NM_214296.1	Rho family GTPase 3	RND3	-2.41805
Ssc.3139.1.A1_at	CK456262	Regulator of G-protein signaling 2, 24kDa	RGS2	-2.28064
Ssc.5089.1.S1_at	BQ603208	Reactive oxygen species modulator 1	ROMO1	-2.31085
Ssc.1420.1.S1_at	CK454541	proteasome (prosome, macropain) subunit, beta type, 6	PSMB6	-2.02862
Ssc.11281.1.A1_at	BI181438	proenkephalin	PENK	-2.0052
Ssc.11194.1.S1_at	NM_213945.1	plasminogen activator	PLAU	-2.0883
Ssc.191.1.S1_at	NM_214052.1	phospholipase C, delta 4	PLCD4	-2.14136
Ssc.20879.1.S1_at	BX676336	Myosin binding protein H	MYBPH	-2.93422
Ssc.670.1.S1_at	NM_214392.1	lysozyme (renal amyloidosis)	LYZ	-3.2085
Ssc.19334.1.S1_at	BI118311	Growth factor receptor-bound protein 2	GRB2	-2.86574
Ssc.6352.1.S1_at	NM_214201.1	glutathione peroxidase 1	GPX1	-2.3705
Ssc.167.2.S1_a_at	AF372455.1	Fc fragment of IgG, low affinity IIIb, receptor (CD16b)	FCGR3B	-2.59696
Ssc.11992.1.A1_at	NM_213971.1	clusterin	CLU	-2.0348
Ssc.11450.1.S1_at	CF788172	chloride intracellular channel 1	CLIC1	-2.26766
Ssc.23797.1.S1_at	NM_213779.1	chemokine (C-C motif) ligand 4	CCL4	-2.16855
Ssc.1901.1.A1_at	CO939491	cardiac muscle alpha actin 1	ACTC1	-3.53263
Ssc.9013.1.S1_at	NM_213878.1	calponin 1, basic, smooth muscle	CNN1	-2.38134
Ssc.3675.1.A1_at	CF180750	calmodulin	CALM1	-2.55425
Ssc.7538.1.S1_at	BQ604786	cadherin 1, type 1, E-cadherin (epithelial)	CDH1	-2.91078
Ssc.16850.1.S1_at	CN162285	bridging integrator 1	BIN1	-2.0393
Ssc.21145.1.S1_at	NM_214442.1	beta-defensin 2	PBD-2	-2.03142
Ssc.11147.1.S1_at	CK451856	aldehyde dehydrogenase 2 family (mitochondrial)	ALDH2	-2.46222
Ssc.24153.1.S1_at	CK456903	adenylosuccinate synthase like 1	ADSSL1	-2.3705
Ssc.4003.1.S1_at	BI338473	actin, beta	ACTB	-2.62814
Ssc.15456.1.S1_at	CF795764	actin related protein 2/3 complex, subunit 1B, 41kDa	ARPC1B	-2.21661
AFFX-SSC-28SrRNA_at	AFFX-SSC-28SrRNA	---	---	-2.05047
AFFX-SSC-5SrRNA_at	AFFX-SSC-5SrRNA	---	---	-2.33513
Ssc.29133.1.S1_at	AJ604748	---	---	-2.04769
Ssc.29135.1.S1_at	AJ604805	---	---	-2.36905
Ssc.11670.2.S1_at	AJ657984	---	---	-2.20165
Ssc.20607.2.A1_at	AW482786	---	---	-3.75394
Ssc.2346.1.S1_at	BF708753	---	---	-2.22307
Ssc.2179.1.S1_at	BF709013	---	---	-2.05681
Ssc.9295.1.A1_at	BF710133	---	---	-2.06038
Ssc.9473.1.A1_at	BF710628	---	---	-3.16058
Ssc.8628.1.A1_at	BF713203	---	---	-2.05848
Ssc.11609.1.A1_at	BI182003	---	---	-3.77927
Ssc.1849.1.A1_at	BI183275	---	---	-2.12218
Ssc.8275.1.A1_at	BI184073	---	---	-3.09834
Ssc.2786.1.S1_at	BI341137	---	---	-2.13691
Ssc.6260.1.A1_at	BI346556	---	---	-2.133
Ssc.12384.1.A1_at	BI402030	---	---	-2.77351
Ssc.2543.1.S1_at	BI404130	---	---	-2.43981
Ssc.13822.1.A1_at	BM190281	---	---	-2.22587
Ssc.4041.1.S1_a_at	BQ597892	---	---	-2.25593
Ssc.9630.1.A1_at	BQ604374	---	---	-2.31144
Ssc.12229.1.S1_at	BX665524	---	---	-2.46869
Ssc.22610.1.S1_at	BX666119	---	---	-2.13258
Ssc.5591.1.S1_at	BX667415	---	---	-2.1339
Ssc.21828.1.S1_at	BX672651	---	---	-3.05328
Ssc.20502.1.S1_at	BX675885	---	---	-2.14286
Ssc.25839.1.S1_at	BX915124	---	---	-3.48352
Ssc.979.1.S1_at	BX917468	---	---	-2.91762
Ssc.25612.1.S1_at	BX919985	---	---	-2.60609
Ssc.2320.1.S1_at	BX920609	---	---	-3.22631
Ssc.24673.1.S1_at	BX923965	---	---	-2.67139
Ssc.5066.1.S1_at	CA778919	---	---	-2.01404
Ssc.8528.3.S1_at	CB469613	---	---	-2.02483
Ssc.7292.1.S1_at	CD572063	---	---	-2.19904
Ssc.17405.1.S1_at	CD572132	---	---	-2.18437
Ssc.6303.1.S1_at	CF175241	---	---	-2.51849
Ssc.13837.1.S1_at	CF363268	---	---	-2.34933
Ssc.12475.1.A1_at	CF364971	---	---	-2.1341
Ssc.12488.1.A1_at	CF366269	---	---	-2.15127
Ssc.15420.1.S1_at	CF367743	---	---	-2.5247
Ssc.19239.1.S1_at	CF368338	---	---	-2.45525
Ssc.22102.1.A1_at	CF368852	---	---	-2.49911
Ssc.21622.1.A1_at	CF787955	---	---	-2.6847
Ssc.4282.1.S1_at	CK452666	---	---	-3.13221
Ssc.24173.1.S1_at	CK457106	---	---	-2.68407
Ssc.3880.1.S1_at	CK457290	---	---	-2.17373
Ssc.1657.1.S1_at	CK458289	---	---	-2.48007
Ssc.24415.1.A1_at	CK461013	---	---	-2.12393
Ssc.19651.1.S1_at	CK461456	---	---	-2.25431
Ssc.12176.3.S1_at	CK462318	---	---	-2.06483
Ssc.15723.1.S1_at	CN157463	---	---	-2.40374
Ssc.21905.1.S1_at	CN159072	---	---	-3.03434
Ssc.16717.1.S1_at	CN159909	---	---	-2.26365
Ssc.21553.1.S1_at	CN160438	---	---	-2.09622
Ssc.26816.1.S1_at	CN160511	---	---	-2.28584
Ssc.26279.1.S1_a_at	CN162755	---	---	-2.95598
Ssc.1896.2.A1_a_at	CN162933	---	---	-2.04199
Ssc.26230.1.S1_at	CN163684	---	---	-3.79829
Ssc.6484.1.S1_at	CN164933	---	---	-2.14906
Ssc.27020.1.S1_at	CN165669	---	---	-4.95057
Ssc.19477.1.A1_at	CN166426	---	---	-2.14218
Ssc.28818.2.S1_a_at	CO949577	---	---	-3.47797
Ssc.28696.1.S1_at	CO949753	---	---	-2.30578
Ssc.3023.1.A1_at	CO955441	---	---	-2.0988
Ssc.6418.1.S1_at	CO994519	---	---	-2.29044
Ssc.19946.1.S1_at	M59322.1	---	---	-3.24896
Ssc.11190.1.S1_at	S42881.1	---	---	-3.13232
