# Supplementary material for: Distinctive Genes Determine Different Intramuscular Fat and Muscle Fiber Ratios of the longissimus dorsi Muscles in Jinhua and Landrace Pigs
Source: PLoS One. 2013 Jan 3;8(1):e53181. doi: 10.1371/journal.pone.0053181 (PMC3536781; doi:10.1371/journal.pone.0053181)
Supplement: Table S6 — 231 genes downregulated in longissium dorsi muscles of Landrace at d90 compared with that at d30 age stage (Landrace-d90-LD-down vs d30). (XLS) [file pone.0053181.s006.xls]

## Sheet: Table S6
Table S6. 231 genes downregulated in longissium dorsi muscles of Landrace at d90 compared with that at d30 age stage (Landrace-d90-LD-down vs d30)
				signal log ratio of
Probe ID	Gene ID	Gene Title	Gene Symbol	CB30_LD_VS_CB90_LD
Ssc.17755.1.S1_at	CN031305	v-crk sarcoma virus CT10 oncogene homolog (avian)	CRK	2.4766
Ssc.15740.1.S2_at	CF789391	vascular endothelial growth factor A	VEGFA	2.47889
Ssc.16363.1.S2_at	CN153516	tropomodulin 3 (ubiquitous)	TMOD3	2.7026
Ssc.10918.1.A1_at	CK464481	TP53RK binding protein	TPRKB	2.66432
Ssc.16028.1.S1_at	AF156031.1	tissue inhibitor of metalloproteinase-3	TIMP-3	2.15681
Ssc.924.2.A1_at	BQ601960	Thrombospondin 1	THBS1	2.66513
Ssc.12878.1.S1_at	CB287966	SWI/SNF related, matrix associated, actin dependent regulator of chromatin, subfamily a, member 5	SMARCA5	2.84961
Ssc.16638.1.S1_at	NM_214418.1	solute carrier family 25 (mitochondrial carrier; adenine nucleotide translocator), member 6	SLC25A6	2.25218
Ssc.1913.1.A1_at	CN163609	slowmo homolog 2 (Drosophila)	CH242-247L10.6	2.2141
Ssc.5013.1.A1_at	CK464372	similar to Zinc binding alcohol dehydrogenase, domain containing 1	LOC100156930	2.3391
Ssc.10427.1.S1_at	BP159361	similar to Transmembrane emp24 protein transport domain containing 5	LOC100157999	2.23298
Ssc.31134.1.A1_at	CO948430	Similar to Solute carrier family 18 (vesicular monoamine), member 2	LOC100154950	2.41285
Ssc.10005.1.S1_at	CN154303	similar to Sentrin-specific protease 6 (Sentrin/SUMO-specific protease SENP6) (SUMO-1-specific protease 1)	LOC100155462	2.22446
Ssc.31195.1.S1_at	CO942965	similar to Rho GTPase activating protein 5	LOC100157052	2.23031
Ssc.29167.1.A1_at	CO950916	similar to Rho GTPase activating protein 5	LOC100157052	2.42035
Ssc.12901.1.A1_at	BI404128	similar to Peripheral plasma membrane protein CASK (hCASK) (Calcium/calmodulin-dependent serine protein kinase) (Lin-2 homolog)	LOC100153146	2.31051
Ssc.7266.1.A1_at	CO955086	similar to Periostin precursor (PN) (Osteoblast-specific factor 2) (OSF-2)	LOC100152401	4.0526
Ssc.15332.1.S1_at	BX914324	Similar to mCG11933	LOC100156873	3.47563
Ssc.7756.1.A1_at	CK460011	similar to matrilin 2	LOC100155607	2.36923
Ssc.12936.1.A1_at	BQ602786	similar to keratan sulfate proteoglycan core protein 37A	LOC100157843	5.71523
Ssc.30752.2.A1_at	BI119523	similar to Interferon-induced protein with tetratricopeptide repeats 1 (IFIT-1) (Interferon-induced 56 kDa protein) (IFI-56K)	LOC100153038	2.59414
Ssc.30752.1.S1_at	BX921277	similar to Interferon-induced protein with tetratricopeptide repeats 1 (IFIT-1) (Interferon-induced 56 kDa protein) (IFI-56K)	LOC100153038	2.38194
Ssc.9951.1.A1_at	CN166129	similar to glucosamine-phosphate N-acetyltransferase 1	LOC100152942	2.22096
Ssc.25167.1.A1_at	CK467168	similar to fragile X mental retardation 1	LOC100155078	2.52385
Ssc.6656.1.A1_at	CF366197	similar to fibronectin type III domain containing 1	LOC100154276	2.49715
Ssc.8014.1.S1_at	BQ600009	similar to DEK oncogene	LOC100156871	2.24331
Ssc.5995.1.A1_at	BF444726	similar to cysteine-rich secretory protein LCCL domain containing 1	LOC100152961	2.4734
Ssc.3429.1.S1_at	CK453176	similar to cyclin C	LOC100153639	2.44505
Ssc.15374.1.S1_at	CA778936	similar to Collagen alpha-1(XIV) chain precursor (Undulin)	LOC100158059	2.7548
Ssc.1049.1.S1_at	CK463783	similar to Collagen alpha-1(XII) chain	LOC100156689	3.30651
Ssc.21829.1.S1_at	CF789518	Similar to centrosomal protein 290kDa	LOC100155832	2.42484
Ssc.24243.1.S1_at	CK450524	similar to Calcium-binding protein 39 (Protein Mo25)	LOC100157453	2.34876
Ssc.22958.1.S1_a_at	CK457158	Similar to BTB (POZ) domain containing 1	LOC100154013	2.65463
Ssc.24732.1.S1_at	CK463727	similar to Bardet-Biedl syndrome 5	LOC100156983	2.50493
Ssc.4804.1.S1_at	BI182680	similar to angiotensinogen	LOC100157073	2.13729
Ssc.8562.3.A1_at	BI181686	Ribosomal protein S3	LOC733671	2.6621
Ssc.10131.1.A1_at	BI399912	pyruvate dehydrogenase kinase, isozyme 4	PDK4	2.73248
Ssc.1121.1.S1_at	BX675613	pyruvate dehydrogenase kinase, isozyme 4	PDK4	2.2418
Ssc.6525.2.A1_at	BF711217	Protein phosphatase 1, regulatory (inhibitor) subunit 12A	PPP1R12A	3.11359
Ssc.5232.2.A1_a_at	CO943144	protein phosphatase 1, catalytic subunit, beta isoform	PPP1CB	2.88952
Ssc.5232.1.S1_a_at	NM_214184.1	protein phosphatase 1, catalytic subunit, beta isoform	PPP1CB	2.45259
Ssc.7258.1.S1_at	BI404865	procollagen-proline, 2-oxoglutarate 4-dioxygenase (proline 4-hydroxylase), alpha polypeptide I	P4HA1	2.84732
Ssc.12975.1.S1_at	D89546.1	pleiotrophic factor beta	PTF-BETA	2.67176
Ssc.5227.1.S2_at	BI405056	phospholamban	PLN	3.37832
Ssc.5227.1.S1_at	NM_214213.1	phospholamban	PLN	2.66191
Ssc.16864.1.S1_at	AB106108.1	peroxisome proliferator activated receptor gamma, coactivator 1 alpha	PPARGC-1	2.40882
Ssc.16335.1.S1_at	AY686760.1	lipoprotein lipase	LPL	3.3585
Ssc.1147.2.S1_at	BF712908	Lipoprotein lipase	LPL	2.29182
Ssc.16335.1.S2_at	X62984.1	lipoprotein lipase	LPL	3.20357
Ssc.15823.1.S1_at	CN155839	laminin, beta 1	LAMB1	2.12394
Ssc.16664.1.A1_at	BG382637	Kruppel-like factor 9	KLF9	2.23446
Ssc.16225.1.S1_at	X54429.1	growth hormone receptor	GHR	2.43464
Ssc.18918.1.A1_at	CF365816	Glutathione peroxidase 2	GPX2	2.29529
Ssc.9637.1.S1_at	NM_213909.1	glutamate-ammonia ligase (glutamine synthetase)	GLUL	2.53171
Ssc.864.1.S1_at	NM_214281.1	fumarate hydratase	FH	3.0897
Ssc.11858.1.S1_at	CN163410	fibromodulin	FMOD	2.71296
Ssc.16045.1.S1_at	NM_001001771.1	fibrillin 1	FBN1	2.15495
Ssc.224.1.S1_at	NM_214062.1	dihydrolipoamide dehydrogenase	DLD	2.12704
Ssc.6694.1.S1_at	BQ602470	Cytochrome c, somatic	CYCS	2.70828
Ssc.31165.1.S1_at	BF191227	caveolin 2	CAV2	2.67421
Ssc.2819.1.S1_at	CF178743	calsarcin 1	LOC733663	3.1494
Ssc.235.2.S1_at	M20160.1	calpastatin	CAST	2.15382
Ssc.8698.1.S1_at	CN163671	cadherin 11, type 2, OB-cadherin (osteoblast)	CDH11	2.3082
Ssc.13482.1.S1_at	NM_214351.1	beta-1,3-N-acetylgalactosaminyltransferase 1 (globoside blood group)	B3GALNT1	2.34566
Ssc.15864.1.S1_at	AJ291435.1	ADP-ribosyltransferase 3	ART3	2.13026
Ssc.1203.1.S1_at	AU055626	adiponectin, C1Q and collagen domain containing	ADIPOQ	2.74494
Ssc.2176.1.A1_at	CO990965	Acyl-CoA synthetase long-chain family member 3	ACSL3	2.29428
Ssc.18554.1.S1_x_at	AB105380.1	---	---	3.64307
Ssc.23540.3.S1_at	AJ604753	---	---	2.1849
Ssc.14592.2.A1_at	AJ653382	---	---	3.05304
Ssc.29104.1.S1_at	AJ655772	---	---	2.59984
Ssc.11024.2.A1_at	AJ655928	---	---	2.45991
Ssc.25584.1.S1_at	AJ660108	---	---	2.54523
Ssc.15015.1.S1_at	AJ663381	---	---	2.39772
Ssc.14247.2.A1_at	AJ669097	---	---	2.64781
Ssc.2481.1.S1_at	BE012635	---	---	2.32998
Ssc.16809.1.S1_at	BE233822	---	---	2.25184
Ssc.938.1.S1_at	BE235010	---	---	2.1917
Ssc.31045.1.S1_at	BF199318	---	---	2.3485
Ssc.5407.1.A1_at	BF702245	---	---	2.20255
Ssc.10894.1.A1_at	BF702827	---	---	4.83411
Ssc.8475.1.A1_at	BF703068	---	---	2.36371
Ssc.8664.1.A1_at	BF703359	---	---	2.31976
Ssc.8671.1.A1_at	BF703384	---	---	2.4989
Ssc.8683.1.S1_at	BF703411	---	---	2.10906
Ssc.9609.1.S1_at	BF711040	---	---	2.17822
Ssc.5617.1.S1_at	BF712751	---	---	5.70975
Ssc.8604.1.A1_at	BF712895	---	---	2.16904
Ssc.4384.1.S1_at	BG894867	---	---	2.14546
Ssc.11207.1.A1_at	BI118970	---	---	3.18173
Ssc.1125.1.A1_at	BI182045	---	---	2.63131
Ssc.8845.1.S1_at	BI182338	---	---	2.52747
Ssc.20329.1.S1_at	BI182851	---	---	2.18261
Ssc.11743.1.S1_at	BI184304	---	---	3.22635
Ssc.8946.1.A1_at	BI184420	---	---	2.43273
Ssc.9813.2.S1_at	BI345541	---	---	2.39107
Ssc.9977.1.A1_at	BI399492	---	---	2.57354
Ssc.10276.1.A1_at	BI400425	---	---	2.29679
Ssc.10365.1.A1_at	BI400811	---	---	2.35345
Ssc.12523.1.A1_at	BI402693	---	---	2.7434
Ssc.4156.1.A1_at	BI404649	---	---	2.72932
Ssc.2708.1.S1_at	BI404792	---	---	2.60108
Ssc.13464.2.A1_at	BI405216	---	---	2.64756
Ssc.13548.1.S1_at	BM190462	---	---	2.353
Ssc.4581.2.S1_at	BP154181	---	---	2.33602
Ssc.6436.2.S1_at	BP433982	---	---	2.44856
Ssc.4549.1.A1_at	BQ597564	---	---	2.19995
Ssc.10665.1.A1_at	BQ597590	---	---	2.32331
Ssc.10754.1.A1_at	BQ597886	---	---	2.6824
Ssc.4730.1.A1_at	BQ598073	---	---	2.42689
Ssc.7189.1.A1_at	BQ598135	---	---	2.12071
Ssc.7431.1.A1_at	BQ598695	---	---	2.53825
Ssc.13620.1.A1_at	BQ599422	---	---	2.20983
Ssc.6595.1.A1_at	BQ599735	---	---	2.34838
Ssc.8218.1.A1_at	BQ601241	---	---	2.96489
Ssc.19174.1.A1_at	BQ601657	---	---	2.31916
Ssc.5176.1.A1_at	BQ602409	---	---	2.17495
Ssc.13464.1.A1_at	BQ602866	---	---	2.37014
Ssc.6454.1.S1_at	BQ602900	---	---	2.39584
Ssc.15021.2.A1_at	BQ602921	---	---	2.45143
Ssc.13622.1.S1_at	BQ602928	---	---	4.38904
Ssc.2399.1.A1_at	BQ603038	---	---	2.22368
Ssc.9489.1.S1_at	BQ603149	---	---	2.451
Ssc.11641.1.A1_at	BQ603468	---	---	2.34247
Ssc.13020.1.A1_at	BQ603766	---	---	2.42306
Ssc.7040.1.A1_at	BQ604027	---	---	2.79631
Ssc.13096.1.A1_at	BQ604243	---	---	2.18374
Ssc.21543.1.S1_at	BX666448	---	---	2.92031
Ssc.3401.1.S1_at	BX666608	---	---	2.25622
Ssc.9634.1.A1_at	BX666770	---	---	2.25253
Ssc.18574.1.A1_at	BX668518	---	---	2.10658
Ssc.18244.1.S1_at	BX668930	---	---	2.40325
Ssc.10822.1.S1_at	BX671544	---	---	3.19559
Ssc.7914.1.S1_at	BX673408	---	---	2.13393
Ssc.31073.1.S1_at	BX674608	---	---	3.85819
Ssc.25364.1.S1_at	BX915506	---	---	2.54196
Ssc.26180.1.S1_at	BX916384	---	---	2.78212
Ssc.26276.1.S1_at	BX918155	---	---	3.58778
Ssc.5407.2.S1_at	BX922466	---	---	2.21078
Ssc.11150.1.S1_at	BX926145	---	---	2.69755
Ssc.1081.2.S1_at	CB338008	---	---	2.84502
Ssc.11548.1.S1_at	CB479063	---	---	2.28379
Ssc.17355.1.A1_at	CD571969	---	---	2.45988
Ssc.17356.1.S1_at	CD572189	---	---	2.23955
Ssc.17508.2.A1_at	CF175879	---	---	2.23713
Ssc.18021.1.A1_at	CF180456	---	---	3.02043
Ssc.31013.1.A1_s_at	CF180828	---	---	2.5027
Ssc.13435.1.A1_at	CF360388	---	---	2.27734
Ssc.18804.1.A1_at	CF362332	---	---	2.82716
Ssc.18814.1.A1_at	CF362545	---	---	2.61024
Ssc.10983.2.S1_at	CF364098	---	---	2.20039
Ssc.27539.2.A1_a_at	CF365058	---	---	2.38387
Ssc.21626.2.S1_at	CF787451	---	---	2.11963
Ssc.9813.1.A1_at	CF789069	---	---	2.1116
Ssc.21958.2.S1_at	CF789260	---	---	2.35641
Ssc.9503.1.A1_at	CF789586	---	---	2.19915
Ssc.4141.2.S1_at	CF789661	---	---	2.82506
Ssc.3477.3.S1_at	CF790308	---	---	2.79806
Ssc.9586.2.S1_at	CF791763	---	---	2.5017
Ssc.21705.1.S1_at	CF792253	---	---	2.2536
Ssc.29061.1.A1_at	CF792725	---	---	2.23962
Ssc.21958.1.S1_at	CF796170	---	---	4.10161
Ssc.8378.1.A1_at	CK449324	---	---	2.10448
Ssc.10203.1.S1_at	CK449451	---	---	2.11357
Ssc.23899.1.A1_at	CK451122	---	---	4.69731
Ssc.23632.1.S1_at	CK451466	---	---	2.29526
Ssc.18164.1.A1_at	CK452065	---	---	2.85428
Ssc.10386.1.S1_at	CK452593	---	---	5.62538
Ssc.18335.2.A1_at	CK456305	---	---	2.23816
Ssc.22183.1.A1_at	CK457110	---	---	2.26731
Ssc.24967.1.A1_at	CK457499	---	---	2.11503
Ssc.21060.1.A1_at	CK457652	---	---	2.43011
Ssc.1837.2.A1_at	CK457954	---	---	3.09956
Ssc.24531.1.S1_at	CK459402	---	---	2.47326
Ssc.25009.1.A1_at	CK459968	---	---	6.12295
Ssc.24954.1.S1_at	CK460063	---	---	2.10249
Ssc.29081.1.S1_at	CK460175	---	---	2.59054
Ssc.1679.1.S1_at	CK461031	---	---	2.28222
Ssc.8872.3.S1_a_at	CK461334	---	---	2.15578
Ssc.494.1.S1_at	CK461662	---	---	2.36126
Ssc.10308.1.A1_at	CK463397	---	---	2.12858
Ssc.25150.1.S1_at	CK464331	---	---	2.23858
Ssc.8208.1.A1_at	CK465070	---	---	2.13599
Ssc.6462.1.A1_at	CK465104	---	---	2.60618
Ssc.25145.1.S1_at	CK465844	---	---	2.70385
Ssc.2047.1.S1_at	CK466061	---	---	2.30184
Ssc.3086.1.S1_at	CN030366	---	---	2.33866
Ssc.22690.1.A1_at	CN031972	---	---	2.57372
Ssc.21336.1.A1_at	CN153071	---	---	2.35483
Ssc.27539.1.A1_at	CN153129	---	---	3.08411
Ssc.8427.1.A1_at	CN153227	---	---	2.1329
Ssc.2445.1.S1_at	CN153355	---	---	2.73342
Ssc.27549.1.A1_at	CN153387	---	---	2.17159
Ssc.22487.1.S1_at	CN154846	---	---	3.74609
Ssc.26539.1.S1_at	CN155319	---	---	2.69748
Ssc.4870.1.S1_at	CN156220	---	---	2.27057
Ssc.1053.1.S1_at	CN156760	---	---	2.60489
Ssc.7212.1.A1_at	CN158324	---	---	2.33738
Ssc.7633.2.A1_at	CN158956	---	---	2.43432
Ssc.27546.1.S1_at	CN159074	---	---	2.57013
Ssc.6333.1.A1_at	CN159454	---	---	2.13842
Ssc.9725.1.A1_at	CN159590	---	---	2.46079
Ssc.28309.1.A1_at	CN159733	---	---	2.19205
Ssc.22634.1.S1_at	CN160792	---	---	2.23325
Ssc.16570.1.S1_at	CN160866	---	---	2.92038
Ssc.24975.1.S1_at	CN161030	---	---	4.83192
Ssc.19140.1.A1_at	CN161841	---	---	2.18195
Ssc.8224.1.S1_at	CN162555	---	---	3.45664
Ssc.22357.1.A1_at	CN162847	---	---	2.42655
Ssc.17319.1.A1_at	CN162949	---	---	2.44892
Ssc.23929.1.A1_at	CN163041	---	---	2.71533
Ssc.26929.1.S1_at	CN163350	---	---	2.11509
Ssc.1122.1.S1_at	CN164778	---	---	2.18163
Ssc.26182.1.S1_at	CN165373	---	---	2.23467
Ssc.1716.1.S1_at	CN165456	---	---	3.60855
Ssc.2013.1.S1_at	CN166594	---	---	2.13249
Ssc.13368.1.A1_at	CO939356	---	---	2.30328
Ssc.31095.1.A1_at	CO940660	---	---	2.16543
Ssc.15283.1.A1_at	CO942595	---	---	2.49924
Ssc.1655.1.A1_at	CO942741	---	---	2.43437
Ssc.29719.1.A1_at	CO944254	---	---	3.06471
Ssc.30065.1.A1_at	CO949617	---	---	2.92688
Ssc.30169.1.A1_at	CO986932	---	---	2.13683
Ssc.24958.1.A1_at	CO986994	---	---	3.54782
Ssc.30253.1.A1_at	CO989071	---	---	2.4537
Ssc.6718.1.S1_at	CO989326	---	---	3.13367
Ssc.1081.3.A1_at	CO989973	---	---	2.38764
Ssc.11008.1.S1_at	CO991895	---	---	2.16036
Ssc.31104.1.A1_at	CO994159	---	---	3.60098
Ssc.30585.1.A1_at	CO994438	---	---	2.12033
Ssc.13870.1.A1_at	Z98836	---	---	2.49624
