# Supplementary material for: Distinctive Genes Determine Different Intramuscular Fat and Muscle Fiber Ratios of the longissimus dorsi Muscles in Jinhua and Landrace Pigs
Source: PLoS One. 2013 Jan 3;8(1):e53181. doi: 10.1371/journal.pone.0053181 (PMC3536781; doi:10.1371/journal.pone.0053181)
Supplement: Table S7 — 93 genes upregulated in longissium dorsi muscles of Landrace at d150 compared with that at d30 age stage (Landrace-d150-LD-up vs d30). (XLS) [file pone.0053181.s007.xls]

## Sheet: Table S7
Table S7. 93 genes upregulated in longissium dorsi muscles of Landrace at d150 compared with that at d30 age stage (Landrace-d150-LD-up vs d30)
probe	public ID	Gene Title	Gene Symbol	CB30_LD_VS_CB150_LD
Ssc.1555.1.A1_at	CF365377	V-fos FBJ murine osteosarcoma viral oncogene homolog	FOS	-3.94796
Ssc.1864.1.A1_a_at	BF710490	Tumor necrosis factor receptor superfamily, member 12A	TNFRSF12A	-3.05819
Ssc.1864.1.A1_at	BF710490	Tumor necrosis factor receptor superfamily, member 12A	TNFRSF12A	-2.32063
Ssc.16159.1.S1_at	NM_213781.1	stearoyl-CoA desaturase	SCD	-5.28028
Ssc.2743.1.S1_at	BE014246	similar to Zinc finger MYND domain-containing protein 17	LOC100156215	-3.33142
Ssc.24728.2.S1_a_at	CK466412	Similar to uridine-cytidine kinase 2	LOC100153405	-2.53984
Ssc.17276.1.S1_at	CA780980	similar to tRNA methyltransferase 6	LOC100155529	-2.01159
Ssc.3664.1.S1_at	BG382773	similar to Translation initiation factor eIF-2B subunit epsilon (eIF-2B GDP-GTP exchange factor subunit epsilon)	LOC100157758	-2.13286
Ssc.15660.2.S1_a_at	CK452040	similar to SYS1 Golgi-localized integral membrane protein homolog /// similar to SYS1 Golgi-localized integral membrane protein homolog	LOC100151937 /// LOC100153558	-2.03092
Ssc.22527.1.A1_at	CK466721	similar to pre-B-cell leukemia homeobox 3	LOC100152438	-2.16662
Ssc.8554.2.S1_at	BE012879	similar to mitochondrial ribosomal protein L18	LOC100156324	-2.28744
Ssc.26292.1.S1_at	BX917516	Similar to Histone H2A type 1-C (H2A/l)	LOC100155325	-3.67534
Ssc.10237.1.S1_at	AJ301200	similar to heat shock 27kDa protein 8	LOC100155338	-2.73005
Ssc.5657.1.S1_at	CF176232	similar to Glycerol-3-phosphate dehydrogenase 1 (soluble)	LOC100153250	-2.28112
Ssc.27488.2.A1_at	CN026976	similar to Chromodomain-helicase-DNA-binding protein 7 (ATP-dependent helicase CHD7) (CHD-7)	LOC100157083	-2.02634
Ssc.5538.1.S1_at	CN153105	similar to Carbonic anhydrase 2 (Carbonic anhydrase II) (Carbonate dehydratase II) (CA-II) (Carbonic anhydrase C) (CAC)	LOC100154873	-3.22049
Ssc.17270.1.A1_at	CK466205	similar to Bladder cancer-associated protein (Bladder cancer 10 kDa protein) (Bc10)	LOC100155728	-2.02887
Ssc.18494.1.S1_at	CF179329	similar to ankyrin repeat domain 2 (stretch responsive muscle)	LOC100155185	-2.50174
Ssc.18494.2.A1_at	CF180682	similar to ankyrin repeat domain 2 (stretch responsive muscle)	LOC100155185	-2.57135
Ssc.101.1.S1_at	NM_214023.1	secreted phosphoprotein 1	SPP1	-2.19471
Ssc.21216.2.A1_a_at	CF795269	proteasome (prosome, macropain) subunit, beta type, 3	PSMB3	-2.09727
Ssc.191.1.S1_at	NM_214052.1	phospholipase C, delta 4	PLCD4	-2.38406
Ssc.16336.1.S2_at	X93016.1	malic enzyme 1, NADP(+)-dependent, cytosolic	ME1	-2.44238
Ssc.670.1.S1_at	NM_214392.1	lysozyme (renal amyloidosis)	LYZ	-2.40824
Ssc.7654.1.A1_at	BF704466	Hypothetical protein LOC100155080	LOC100155080	-2.64802
Ssc.5145.1.S1_a_at	NM_213766.1	heat shock protein 70.2	SBAB-707F1.4	-2.64079
Ssc.5145.1.S1_at	NM_213766.1	heat shock protein 70.2	SBAB-707F1.4	-2.41974
Ssc.5145.2.S1_at	AJ657841	Heat shock protein 70.2	SBAB-707F1.4	-2.85542
Ssc.1231.1.A1_at	CO993113	heat shock 105kDa/110kDa protein 1	HSPH1	-2.55771
Ssc.19334.1.S1_at	BI118311	Growth factor receptor-bound protein 2	GRB2	-2.77578
Ssc.8868.1.S1_at	BX926353	Fc fragment of IgG, low affinity IIb, receptor (CD32)	FCGR2B	-2.30396
Ssc.18175.1.A1_at	CN166778	fatty acid synthase	FASN	-2.65792
Ssc.87.1.S1_at	NM_214020.1	epidermal growth factor	EGF	-2.50747
Ssc.11450.1.S1_at	CF788172	chloride intracellular channel 1	CLIC1	-2.28459
Ssc.17286.1.A1_at	CK460825	BTG family, member 2	BTG2	-2.15824
Ssc.16850.1.S1_at	CN162285	bridging integrator 1	BIN1	-2.00965
Ssc.21145.1.S1_at	NM_214442.1	beta-defensin 2	PBD-2	-2.04586
Ssc.11147.1.S1_at	CK451856	aldehyde dehydrogenase 2 family (mitochondrial)	ALDH2	-2.46864
Ssc.4003.1.S1_at	BI338473	actin, beta	ACTB	-2.76266
AFFX-LysX-5_at	AFFX-LysX-5	---	---	-2.17134
AFFX-PheX-5_at	AFFX-PheX-5	---	---	-2.1614
AFFX-r2-Bs-lys-5_at	AFFX-r2-Bs-lys-5	---	---	-2.21144
AFFX-r2-Bs-phe-5_at	AFFX-r2-Bs-phe-5	---	---	-2.04914
AFFX-Ss_18SrRNA_at	AFFX-Ss_18SrRNA	---	---	-5.83681
AFFX-Ssc-r2-Bs-lys-5_at	AFFX-Ssc-r2-Bs-lys-5	---	---	-2.48902
Ssc.10413.1.A1_at	CN158294	---	---	-2.18313
Ssc.10931.1.S1_at	CF180854	---	---	-2.58932
Ssc.1180.1.S1_at	AW436697	---	---	-2.09894
Ssc.1187.1.S1_at	CN159201	---	---	-2.08646
Ssc.12207.1.A1_at	BI401385	---	---	-2.57966
Ssc.12384.1.A1_at	BI402030	---	---	-2.49007
Ssc.12686.1.A1_at	BI403284	---	---	-2.40651
Ssc.13954.1.A1_at	CN163216	---	---	-2.37595
Ssc.15638.1.A1_at	CF792738	---	---	-2.41805
Ssc.1657.1.S1_at	CK458289	---	---	-2.56101
Ssc.16580.1.A1_at	CK450587	---	---	-2.00743
Ssc.1692.1.A1_at	BF709272	---	---	-2.31294
Ssc.17405.1.S1_at	CD572132	---	---	-2.09244
Ssc.17474.1.S1_at	CD572475	---	---	-2.04745
Ssc.18281.1.S1_at	CK460880	---	---	-2.05074
Ssc.1896.2.A1_a_at	CN162933	---	---	-2.10902
Ssc.19381.1.A1_at	BE236240	---	---	-2.26398
Ssc.19417.1.S1_at	CK450483	---	---	-2.43925
Ssc.19613.3.A1_at	CF359909	---	---	-2.64506
Ssc.19651.1.S1_at	CK461456	---	---	-2.63432
Ssc.19660.2.S1_at	AJ666699	---	---	-2.13632
Ssc.19946.1.S1_at	M59322.1	---	---	-2.03774
Ssc.2012.1.A1_at	BQ599705	---	---	-2.08064
Ssc.20607.2.A1_at	AW482786	---	---	-4.68754
Ssc.21828.1.S1_at	BX672651	---	---	-2.43401
Ssc.21905.1.S1_at	CN159072	---	---	-2.81618
Ssc.21952.1.S1_at	BX666921	---	---	-2.17464
Ssc.22564.1.A1_at	CF795787	---	---	-4.82014
Ssc.2320.1.S1_at	BX920609	---	---	-2.7468
Ssc.24200.1.A1_at	CK450669	---	---	-2.41407
Ssc.25839.1.S1_at	BX915124	---	---	-2.14004
Ssc.26230.1.S1_at	CN163684	---	---	-4.06334
Ssc.26282.1.S1_a_at	CF795087	---	---	-3.34477
Ssc.27204.1.S1_at	CN155921	---	---	-2.15762
Ssc.27251.1.S1_at	CN153304	---	---	-2.12051
Ssc.2879.1.S1_at	BI403126	---	---	-2.00655
Ssc.3023.1.A1_at	CO955441	---	---	-2.01923
Ssc.30729.3.A1_at	CO951445	---	---	-2.69255
Ssc.3509.1.S1_at	BE235252	---	---	-2.42831
Ssc.3612.1.S1_at	CK458338	---	---	-2.262
Ssc.4181.1.S1_at	BX923432	---	---	-2.05708
Ssc.4282.1.S1_at	CK452666	---	---	-3.74324
Ssc.5066.1.S1_at	CA778919	---	---	-2.07392
Ssc.5679.1.S1_at	BI185384	---	---	-2.01046
Ssc.7292.1.S1_at	CD572063	---	---	-2.22442
Ssc.8628.1.A1_at	BF713203	---	---	-2.34729
Ssc.8806.1.S1_at	BF713444	---	---	-2.05814
Ssc.9473.1.A1_at	BF710628	---	---	-2.33675
