# Supplementary material for: Distinctive Genes Determine Different Intramuscular Fat and Muscle Fiber Ratios of the longissimus dorsi Muscles in Jinhua and Landrace Pigs
Source: PLoS One. 2013 Jan 3;8(1):e53181. doi: 10.1371/journal.pone.0053181 (PMC3536781; doi:10.1371/journal.pone.0053181)
Supplement: Table S8 — 383 genes downregulated in longissium dorsi muscles of Landrace at d150 compared with that at d30 age stage (Landrace-d150-LD-down vs d30). (XLS) [file pone.0053181.s008.xls]

## Sheet: Table S8
Table S8. 383 genes downregulated in longissium dorsi muscles of Landrace at d150 compared with that at d30 age stage (Landrace-d150-LD-down vs d30)
probe	public ID	Gene Title	Gene Symbol	CB30_LD_VS_CB150_LD
Ssc.17342.1.S1_at	AJ318101.1	zonula occludens 1	ZO1	4.04903
Ssc.27892.2.S1_at	BX916748	Zinc finger, AN1-type domain 5	ZFAND5	2.59278
Ssc.15967.1.S1_at	AJ659086	zinc finger protein, X-linked	ZFX	2.37069
Ssc.11071.2.S1_a_at	Z19540.1	vinculin	VCL	2.3038
Ssc.16001.1.S1_at	AF132070.1	ubiquitin-activating enzyme E1	UBE1X	2.63644
Ssc.13093.1.S1_at	CK452625	ubiquitin specific peptidase 7 (herpes virus-associated)	USP7	2.49527
Ssc.336.1.S1_at	NM_213826.1	ubiquitin specific peptidase 18	USP18	2.00208
Ssc.4253.1.S1_at	NM_214272.1	transforming growth factor, beta receptor III	TGFBR3	2.17282
Ssc.5620.1.A1_at	BQ598689	transducer of ERBB2, 1	TOB1	2.04604
Ssc.16028.1.S1_at	AF156031.1	tissue inhibitor of metalloproteinase-3	TIMP-3	3.92471
Ssc.924.2.A1_at	BQ601960	Thrombospondin 1	THBS1	2.64122
Ssc.924.3.A1_at	BF710863	Thrombospondin 1	THBS1	5.03566
Ssc.12022.1.S1_at	CK464442	TH1-like (Drosophila)	CH242-247L10.2	2.75133
Ssc.12878.1.S1_at	CB287966	SWI/SNF related, matrix associated, actin dependent regulator of chromatin, subfamily a, member 5	SMARCA5	2.39828
Ssc.24988.1.S1_at	CK464894	succinate dehydrogenase complex, subunit A, flavoprotein (Fp)	SDHA	3.05541
Ssc.23781.1.S1_at	NM_213784.1	ST6 (alpha-N-acetyl-neuraminyl-2,3-beta-galactosyl-1,3)-N-acetylgalactosaminide alpha-2,6-sialyltransferase 2	ST6GALNAC2	2.08183
Ssc.4945.1.S1_at	BX674395	solute carrier family 9 (sodium/hydrogen exchanger), member 3 regulator 2	SLC9A3R2	2.20016
Ssc.2330.1.S1_at	CK458390	solute carrier family 3 (activators of dibasic and neutral amino acid transport), member 2	SLC3A2	2.57451
Ssc.15984.1.S1_at	S71386.1	solute carrier family 2 (facilitated glucose transporter), member 4	SLC2A4	2.31346
Ssc.26701.1.S1_at	CN159415	similar to zinc finger, CCHC domain containing 8	LOC100157314	2.38271
Ssc.23250.2.S1_at	BG609052	similar to Uncharacterized protein C22orf13 (Protein LLN4)	LOC100154708	2.50078
Ssc.17635.1.A1_at	CO938718	Similar to transmembrane 6 superfamily member 1	LOC100155238	2.04668
Ssc.21661.1.S1_at	CN158867	similar to transcription factor 12	LOC100153252	2.14062
Ssc.25181.1.S1_at	CF792964	similar to Transcription elongation factor A (SII), 1	LOC100157724	2.54202
Ssc.19448.1.A1_at	CF365109	similar to titin	LOC100156443	5.64693
Ssc.19448.2.A1_at	CF180751	similar to titin	LOC100156443	7.02138
Ssc.9661.1.S1_at	BF711174	Similar to tissue inhibitor of metalloproteinase 3	LOC100154870	2.52713
Ssc.31113.1.S1_at	CK450726	similar to tetratricopeptide repeat domain 14	LOC100151821	2.18475
Ssc.16858.1.S1_at	CK455950	similar to Talin-1	LOC100157220	2.1266
Ssc.3222.1.S1_at	BI402710	similar to Splicing factor 3b, subunit 4	LOC100157814	2.19873
Ssc.12295.1.A1_at	CK464394	similar to splicing factor 3b, subunit 1	LOC100157887	4.12776
Ssc.2454.1.S1_at	BI182111	similar to SORBS3 protein	LOC100153623	2.71602
Ssc.30749.1.S1_at	CN161214	similar to signal sequence receptor, alpha	LOC100152689	2.55957
Ssc.11452.1.A1_at	BI182668	similar to Sema domain, transmembrane domain, and cytoplasmic domain, 6C (predicted)	LOC100153477	2.81852
Ssc.20883.1.S1_at	CO943860	similar to Selenium-binding protein 1 (56 kDa selenium-binding protein) (SP56)	LOC100152724	2.6438
Ssc.12504.1.A1_at	CK465051	similar to putative ISG12(a) protein	LOC100153902	2.89915
Ssc.1161.2.S1_at	BP152130	Similar to platelet-derived growth factor receptor-like protein	LOC100152031	2.20192
Ssc.31110.1.A1_at	CO991046	similar to PHD finger protein 6	LOC100151997	2.12623
Ssc.25271.1.S1_at	BX923177	similar to NF1-B3	LOC100155995	2.30917
Ssc.16555.1.S1_at	CK453639	similar to Myeloid leukemia factor 2 (Myelodysplasia-myeloid leukemia factor 2)	LOC100154084	2.99296
Ssc.4348.2.S1_at	BP436657	similar to microfibrillar-associated protein 1	LOC100157390	2.17571
Ssc.15332.1.S1_at	BX914324	Similar to mCG11933	LOC100156873	2.28291
Ssc.7628.1.A1_at	BX674955	Similar to KIAA0885 protein	LOC100153226	3.11076
Ssc.12936.1.A1_at	BQ602786	similar to keratan sulfate proteoglycan core protein 37A	LOC100157843	3.66755
Ssc.5389.2.S1_at	BP167768	similar to Isocitrate dehydrogenase 3 (NAD+) alpha	LOC100157242	2.818
Ssc.31140.1.S1_at	BX922784	similar to interferon-induced protein with tetratricopeptide repeats 3	LOC100154248	2.24232
Ssc.30752.1.S1_at	BX921277	similar to Interferon-induced protein with tetratricopeptide repeats 1 (IFIT-1) (Interferon-induced 56 kDa protein) (IFI-56K)	LOC100153038	2.44273
Ssc.30752.2.A1_at	BI119523	similar to Interferon-induced protein with tetratricopeptide repeats 1 (IFIT-1) (Interferon-induced 56 kDa protein) (IFI-56K)	LOC100153038	3.08708
Ssc.16663.1.S1_at	CN162878	similar to integrin, alpha 5 (fibronectin receptor, alpha polypeptide)	LOC100155091	2.72064
Ssc.22023.1.S1_at	CK465904	similar to hydroxysteroid dehydrogenase like 2	LOC100155587	2.06848
Ssc.24827.1.A1_at	CK465769	similar to CTAGE family, member 5	LOC100155295	2.01562
Ssc.15374.1.S1_at	CA778936	similar to Collagen alpha-1(XIV) chain precursor (Undulin)	LOC100158059	4.93605
Ssc.1049.1.S1_at	CK463783	similar to Collagen alpha-1(XII) chain	LOC100156689	2.85463
Ssc.8573.1.A1_at	BX667312	similar to apolipoprotein D	LOC100157318	5.0552
Ssc.3467.1.S1_at	CO950243	similar to alpha 2 type IV collagen preproprotein	LOC100153454	2.41767
Ssc.19571.2.S1_at	BE235863	similar to abhydrolase domain containing 4	LOC100154266	2.84586
Ssc.16060.1.S1_at	AF128841.1	sarcolumenin precursor	CBPG	4.31723
Ssc.27728.1.S1_at	NM_001001869.1	ring finger protein 114	RNF114	2.3349
Ssc.8562.3.A1_at	BI181686	Ribosomal protein S3	LOC733671	2.11315
Ssc.10226.1.A2_at	BI400884	Ras homolog gene family, member B	RHOB	2.77009
Ssc.7659.1.A1_at	BF704473	Quaking homolog, KH domain RNA binding (mouse)	QKI	2.33826
Ssc.1035.1.S1_at	CN166623	pyruvate kinase, muscle	PKM2	3.05936
Ssc.102.1.S1_at	NM_214024.1	protein phosphatase 2 (formerly 2A), regulatory subunit A, alpha isoform	PPP2R1A	4.26708
Ssc.6525.2.A1_at	BF711217	Protein phosphatase 1, regulatory (inhibitor) subunit 12A	PPP1R12A	2.68995
Ssc.5232.1.S1_a_at	NM_214184.1	protein phosphatase 1, catalytic subunit, beta isoform	PPP1CB	2.96486
Ssc.11661.2.S1_at	CF789895	protein phosphatase 1 catalytic subunit gamma isoform	LOC733612	3.02717
Ssc.16241.1.S1_at	NM_214258.1	protein kinase, cAMP-dependent, regulatory, type II, alpha	PRKAR2A	2.34009
Ssc.12975.1.S1_at	D89546.1	pleiotrophic factor beta	PTF-BETA	2.42617
Ssc.9617.1.A1_at	BF711055	Pleiomorphic adenoma gene-like 1	PLAGL1	2.10966
Ssc.18344.2.A1_at	BI181197	phosphorylase, glycogen, muscle	PYGM	5.03101
Ssc.19476.1.S1_at	BF192264	Phosphorylase, glycogen, muscle	PYGM	5.78567
Ssc.21431.3.A1_s_at	CF789622	phosphoglycerate dehydrogenase	CH242-38B5.2	2.57164
Ssc.21765.1.S1_at	BX914914	patatin-like phospholipase domain containing 2	PNPLA2	3.81436
Ssc.19579.1.A1_at	CF368927	nuclear receptor subfamily 2, group F, member 2	NR2F2	2.17816
Ssc.3850.1.S1_at	CK466245	neuronatin	NNAT	2.80791
Ssc.16126.1.S1_at	BX673191	Na,K-ATPase alpha 2 subunit	LOC396828	2.0208
Ssc.221.1.S1_at	NM_214061.1	myxovirus (influenza virus) resistance 1, interferon-inducible protein p78	MX1	2.98696
SscAffx.10.1.S1_at	NM_001002824.1	myogenic differentiation 1	MYOD1	2.76746
Ssc.14470.1.S1_at	M86450.1	moesin	MSN	4.04175
Ssc.23043.1.S1_at	NM_213966.1	long-chain 3-ketoacyl-CoA thiolase	LCTHIO	2.10726
Ssc.16335.1.S1_at	AY686760.1	lipoprotein lipase	LPL	3.54464
Ssc.10993.1.S1_a_at	NM_213932.1	lectin, galactoside-binding, soluble, 9	LGALS9	3.10832
Ssc.1712.1.S1_at	NM_214323.1	junction plakoglobin	JUP	2.54999
Ssc.11557.1.A1_at	BI183574	ISG15 ubiquitin-like modifier	ISG15	3.45221
Ssc.17245.1.S1_at	NM_214341.1	interleukin 13 receptor, alpha 1	IL13RA1	3.82334
Ssc.30956.1.A1_s_at	CO956800	Interferon induced transmembrane protein 1 (9-27)	IFITM1	2.31853
Ssc.15800.1.S1_at	NM_214099.1	insulin-like growth factor binding protein 5	IGFBP5	5.56549
Ssc.9365.1.S1_at	NM_213883.1	insulin-like growth factor 2 (somatomedin A)	IGF2	2.81322
Ssc.9365.2.S1_a_at	CK463136	insulin-like growth factor 2 (somatomedin A)	IGF2	6.3435
Ssc.9365.3.S1_a_at	BP142537	insulin-like growth factor 2 (somatomedin A)	IGF2	4.85743
Ssc.9365.3.S1_x_at	BP142537	insulin-like growth factor 2 (somatomedin A)	IGF2	4.89668
Ssc.9365.5.S1_a_at	BP152514	insulin-like growth factor 2 (somatomedin A)	IGF2	5.58776
Ssc.286.1.S1_s_at	NM_213817.1	inflammatory response protein 6	IRG6	4.23529
Ssc.11719.1.A1_at	CN162885	HLA-B associated transcript 1	BAT1	3.1945
Ssc.6605.1.S1_at	CF368012	high density lipoprotein binding protein	HDLBP	3.96213
Ssc.11235.1.S1_at	CN160329	heat shock protein 47	HSP47	2.20892
Ssc.13823.1.A1_at	CF180865	Heat shock protein 20kDa	LOC494560	2.13866
Ssc.13823.2.S1_at	CA778615	Heat shock protein 20kDa	LOC494560	4.95165
Ssc.16225.1.S1_at	X54429.1	growth hormone receptor	GHR	2.35177
Ssc.18918.1.A1_at	CF365816	Glutathione peroxidase 2	GPX2	2.73225
Ssc.9637.1.S1_at	NM_213909.1	glutamate-ammonia ligase (glutamine synthetase)	GLUL	3.28863
Ssc.5713.1.S1_at	NM_214192.1	gelatinase A	MMP-2	2.82219
Ssc.864.1.S1_at	NM_214281.1	fumarate hydratase	FH	2.24106
Ssc.5018.1.S1_at	CN158159	FKBP1A-like	LOC654323	2.06472
Ssc.11858.1.S1_at	CN163410	fibromodulin	FMOD	2.65932
Ssc.8965.1.A1_at	BF708869	Endothelial PAS domain protein 1	EPAS1	2.1775
Ssc.120.1.S1_at	NM_214031.1	endoglin	ENG	3.81316
Ssc.30760.1.S1_at	CF788463	eIF4GI protein	EIF4GI	3.14794
Ssc.7274.1.A1_at	NM_214319.1	double stranded RNA-dependent protein kinase	PKR	3.74803
Ssc.86.1.S1_at	NM_214019.1	dehydrogenase/reductase (SDR family) member 4	DHRS4	3.01492
Ssc.15885.1.S1_at	NM_213804.1	DEAD (Asp-Glu-Ala-Asp) box polypeptide 58	DDX58	2.27894
Ssc.11051.1.S1_at	CF362349	cyclin-dependent kinase 4	CDK4	2.10632
Ssc.833.1.S1_at	AY349424.1	complement component 1, q subcomponent, A chain	C1QA	2.11552
Ssc.12068.1.A1_at	BI182335	Collagen, type VI, alpha 3	COL6A3	3.6147
Ssc.5895.1.A1_at	BI183258	collagen, type VI, alpha 1	COL6A1	3.94235
Ssc.5895.1.A2_at	CN162503	Collagen, type VI, alpha 1	COL6A1	2.74442
Ssc.1091.2.S1_at	AF201723.1	collagen, type I, alpha 1	COL1A1	10.1262
Ssc.12486.1.S1_at	CK452480	clathrin, heavy chain (Hc)	CLTC	3.00886
Ssc.19688.1.S1_at	AF540390.1	cholinergic receptor, nicotinic, alpha 1 (muscle)	CHRNA1	8.32685
Ssc.18613.1.S1_at	AY312067.1	chemokine (C-C motif) ligand 21	CCL21	2.43035
Ssc.6222.1.S1_a_at	NM_213774.1	CD74 antigen	CD74	5.6144
Ssc.5438.1.S2_at	NM_213982.1	CD47 molecule	CD47	3.76147
Ssc.9743.1.A1_at	BI399887	CD209 molecule	CD209	3.09197
Ssc.395.1.A1_at	CN167142	casein kinase 2, beta polypeptide	CSNK2B	2.21225
Ssc.10297.3.S1_a_at	CK454230	capping protein (actin filament) muscle Z-line, beta	CAPZB	3.25974
Ssc.16147.1.A1_at	AF034612.1	calsequestrin	CASQ2	3.54584
Ssc.235.3.S1_a_at	AJ583408.1	calpastatin	CAST	2.18846
Ssc.19700.1.S1_at	AJ584614.1	Calcineurin A protein	LOC396603	2.9673
Ssc.75.2.S1_a_at	AB046120.1	cadherin 5	CDH5	2.65937
Ssc.5943.1.S1_at	BF193177	biglycan	BGN	2.08203
Ssc.7146.1.A1_at	BI182779	ATP-binding cassette, sub-family A (ABC1), member 1	ABCA1	3.14774
Ssc.27596.1.S1_at	NM_214454.1	aquaporin 1	AQP1	2.48097
Ssc.15864.1.S1_at	AJ291435.1	ADP-ribosyltransferase 3	ART3	4.10508
Ssc.18549.1.S1_at	AY589691.1	adiponectin, C1Q and collagen domain containing	ADIPOQ	4.35776
AFFX-Ssc-actin-5_at	CK463878	actin, beta	ACTB	3.49613
AFFX-Ssc-actin-5_x_at	CK463878	actin, beta	ACTB	3.15607
AFFX-Ssc-actin-M_at	CK463878	actin, beta	ACTB	2.02539
Ssc.4003.2.A1_at	BI118288	Actin, beta	ACTB	4.36827
Ssc.26347.1.A1_at	CK462534	1-acylglycerol-3-phosphate O-acyltransferase 5 (lysophosphatidic acid acyltransferase, epsilon)	AGPAT5	2.18648
AFFX-Ss_IRP_3_at	AFFX-Ss_IRP_3	---	---	4.29933
AFFX-Ss_IRP_M_at	AFFX-Ss_IRP_M	---	---	2.72903
Ssc.10049.1.A1_at	CF360718	---	---	2.70629
Ssc.10386.1.S1_at	CK452593	---	---	4.20286
Ssc.10473.1.A1_at	BF702217	---	---	4.26609
Ssc.10593.2.A1_at	BF711776	---	---	2.3224
Ssc.10620.1.A1_at	BQ597414	---	---	2.6671
Ssc.10650.1.A1_at	AJ660919	---	---	2.57137
Ssc.10665.1.A1_at	BQ597590	---	---	3.32078
Ssc.10686.1.S1_at	AJ656758	---	---	2.3065
Ssc.1078.2.A1_at	CF793440	---	---	2.46001
Ssc.10796.1.A1_at	BQ597999	---	---	2.0654
Ssc.1081.2.S1_at	CB338008	---	---	2.67324
Ssc.10894.1.A1_at	BF702827	---	---	3.44266
Ssc.1091.1.S1_at	CN163303	---	---	5.22956
Ssc.11048.1.S1_at	BI404223	---	---	2.30596
Ssc.11150.1.S1_at	BX926145	---	---	3.13156
Ssc.11165.2.S1_at	BP165135	---	---	3.34189
Ssc.1122.1.S1_at	CN164778	---	---	2.73179
Ssc.11263.1.S1_at	BQ605074	---	---	3.2176
Ssc.11360.1.S1_at	BI184232	---	---	2.34787
Ssc.11382.1.S1_at	BI182211	---	---	2.04607
Ssc.11403.1.S1_at	CF176298	---	---	3.1198
Ssc.11548.1.S1_at	CB479063	---	---	2.12434
Ssc.11660.3.A1_at	BI185187	---	---	2.34771
Ssc.11671.2.S1_at	BP160415	---	---	2.04108
Ssc.1169.1.A1_s_at	CF366047	---	---	2.77271
Ssc.11743.1.S1_at	BI184304	---	---	2.08075
Ssc.11809.2.S1_at	CB285292	---	---	2.81712
Ssc.11935.1.A1_at	CF359560	---	---	2.69363
Ssc.12014.1.S1_at	BI339355	---	---	3.98008
Ssc.12014.3.S1_at	BP451743	---	---	3.24499
Ssc.12209.1.A1_at	CK463063	---	---	2.09674
Ssc.12286.2.A1_at	BX926965	---	---	2.42455
Ssc.12416.2.S1_at	CK463655	---	---	3.11151
Ssc.12523.1.A1_at	BI402693	---	---	3.3606
Ssc.12708.1.A1_at	CK458683	---	---	2.07521
Ssc.12752.1.A1_at	BI403482	---	---	2.30945
Ssc.12809.5.A1_at	BX665012	---	---	4.98862
Ssc.12863.2.A1_at	CB286588	---	---	2.17737
Ssc.12985.1.A1_at	BI404473	---	---	2.27971
Ssc.13020.1.A1_at	BQ603766	---	---	2.07293
Ssc.13112.1.S1_at	BX915855	---	---	2.24345
Ssc.1323.1.A1_at	BI398710	---	---	2.42995
Ssc.13318.1.A1_at	BI404597	---	---	2.05966
Ssc.13320.1.A1_at	CK450738	---	---	3.77941
Ssc.13358.1.A1_at	BI405073	---	---	2.26815
Ssc.13432.1.A1_at	BI404730	---	---	2.17838
Ssc.13462.1.A1_at	BI405019	---	---	2.11619
Ssc.13622.1.S1_at	BQ602928	---	---	3.79454
Ssc.1381.1.S1_at	CK466256	---	---	2.20021
Ssc.13849.1.S1_at	BI399153	---	---	2.50217
Ssc.13862.3.S1_at	BP438922	---	---	2.30765
Ssc.1407.3.S1_at	BP141517	---	---	2.35024
Ssc.14247.2.A1_at	AJ669097	---	---	2.35694
Ssc.14264.1.A1_at	CN163102	---	---	2.54854
Ssc.14277.1.A1_at	BQ601671	---	---	2.2465
Ssc.14335.1.A1_at	BQ601885	---	---	2.50697
Ssc.14592.2.A1_at	AJ653382	---	---	2.1788
Ssc.15030.2.S1_at	CF364626	---	---	5.64724
Ssc.15672.1.S1_at	CK452220	---	---	2.94421
Ssc.15952.1.S1_at	AY007222.1	---	---	3.09076
Ssc.16213.1.A1_x_at	L36579.1	---	---	3.75083
Ssc.16418.2.S1_at	CF176622	---	---	3.47872
Ssc.16458.1.A1_at	CO990099	---	---	2.03503
Ssc.16570.1.S1_at	CN160866	---	---	7.48793
Ssc.16656.1.S1_at	CK457234	---	---	2.77347
Ssc.16721.1.S1_at	CN159743	---	---	2.34677
Ssc.16725.1.S1_at	CN165067	---	---	3.38167
Ssc.16977.1.S1_at	CK463956	---	---	2.00529
Ssc.17192.2.S1_at	BP459191	---	---	4.10022
Ssc.17313.2.S1_at	CN153324	---	---	2.26567
Ssc.17357.2.A1_at	CF788413	---	---	2.64934
Ssc.17405.2.A1_at	CF367637	---	---	2.98648
Ssc.1745.1.A1_at	BI400485	---	---	2.64779
Ssc.17671.1.S1_at	BQ605122	---	---	2.5345
Ssc.1775.2.S1_at	BG383246	---	---	3.44511
Ssc.17890.1.A1_at	CF175807	---	---	3.16617
Ssc.1793.1.S1_at	CK450553	---	---	2.07552
Ssc.17959.1.A1_at	CF176343	---	---	2.40543
Ssc.18021.1.A1_at	CF180456	---	---	2.23769
Ssc.18222.2.S1_at	AW430757	---	---	2.43666
Ssc.18307.1.A1_at	BQ597547	---	---	3.01548
Ssc.18335.2.A1_at	CK456305	---	---	3.18831
Ssc.1837.2.A1_at	CK457954	---	---	2.92589
Ssc.18476.3.S1_at	BX674644	---	---	2.13698
Ssc.18486.2.S1_at	CN159912	---	---	3.18171
Ssc.18552.1.S1_at	AB105384.1	---	---	3.37653
Ssc.18554.1.S1_x_at	AB105380.1	---	---	3.30817
Ssc.18574.3.S1_a_at	BX916373	---	---	2.03251
Ssc.18590.1.S1_at	CF175719	---	---	5.51857
Ssc.18721.1.A1_at	CK462389	---	---	2.52858
Ssc.18814.1.A1_at	CF362545	---	---	2.23299
Ssc.1904.3.S1_at	CF359488	---	---	2.9896
Ssc.19134.1.S1_at	AJ680125	---	---	2.69848
Ssc.19140.1.A1_at	CN161841	---	---	3.65222
Ssc.19316.1.S1_at	BP156952	---	---	2.37543
Ssc.19323.1.S1_at	CF367855	---	---	2.01235
Ssc.19324.1.A1_at	CF359982	---	---	2.13899
Ssc.19349.3.S1_a_at	BG895468	---	---	2.0313
Ssc.19653.1.A1_at	CF362514	---	---	3.01591
Ssc.19774.1.S1_at	BX675279	---	---	2.57195
Ssc.20101.1.S1_at	BX676643	---	---	4.24461
Ssc.20917.1.S1_at	BX676380	---	---	2.68047
Ssc.21018.2.S1_at	BP460924	---	---	3.31785
Ssc.21223.1.A1_at	CK450591	---	---	3.61478
Ssc.21447.1.S1_at	CK451289	---	---	3.65203
Ssc.21450.1.S1_at	BP162242	---	---	2.49324
Ssc.21543.1.S1_at	BX666448	---	---	2.06501
Ssc.21616.1.S1_at	CK449287	---	---	2.36079
Ssc.21661.2.S1_a_at	CN070203	---	---	2.23894
Ssc.21669.1.S1_at	CF788106	---	---	3.58023
Ssc.21882.1.S1_at	CK453720	---	---	3.24229
Ssc.21997.1.A1_at	CK459205	---	---	3.28392
Ssc.22040.2.S1_at	CF366969	---	---	2.35691
Ssc.22088.1.S1_at	CN160518	---	---	2.56708
Ssc.22328.3.S1_at	CB472138	---	---	2.42087
Ssc.22357.1.A1_at	CN162847	---	---	3.04928
Ssc.22487.1.S1_at	CN154846	---	---	4.13623
Ssc.22678.1.S1_at	BX667061	---	---	3.05677
Ssc.23006.1.S1_at	CB477442	---	---	2.16009
Ssc.2308.1.S1_at	CF179511	---	---	2.41604
Ssc.23192.2.S1_a_at	BX666359	---	---	2.89041
Ssc.23279.1.S1_at	BX666973	---	---	2.66067
Ssc.23284.1.S1_at	BX671257	---	---	2.11884
Ssc.23519.1.S1_at	BX668928	---	---	2.86563
Ssc.23540.2.A1_at	CF180836	---	---	4.56727
Ssc.23540.3.S1_at	AJ604753	---	---	3.07559
Ssc.23810.2.S1_at	BP146493	---	---	3.97135
Ssc.23838.1.A1_at	CK467119	---	---	2.70611
Ssc.23899.1.A1_at	CK451122	---	---	3.54813
Ssc.23920.1.A1_at	CK452347	---	---	2.53822
Ssc.23922.1.A1_at	CK452802	---	---	2.97203
Ssc.23976.1.S1_at	CK453734	---	---	3.43114
Ssc.24027.1.A1_at	CK455768	---	---	2.60596
Ssc.24093.1.S1_at	BP442170	---	---	2.20955
Ssc.24112.1.A1_at	CF788175	---	---	2.51009
Ssc.24290.1.S1_at	BX923812	---	---	2.83113
Ssc.24328.1.S1_at	AJ684721	---	---	2.17226
Ssc.24393.1.S1_at	CK450980	---	---	2.40969
Ssc.24411.3.S1_a_at	CK463788	---	---	2.37078
Ssc.24412.2.S1_at	CK457188	---	---	2.32707
Ssc.2445.1.S1_at	CN153355	---	---	3.78893
Ssc.24458.1.A1_at	CK458692	---	---	3.00694
Ssc.24513.1.S1_at	CK463492	---	---	2.3992
Ssc.24646.1.A1_at	CK461609	---	---	2.45834
Ssc.24719.1.S1_at	CK463776	---	---	2.30749
Ssc.24921.3.S1_a_at	BX916179	---	---	2.25067
Ssc.24975.1.S1_at	CN161030	---	---	7.4859
Ssc.24980.1.A1_at	CK465577	---	---	2.25919
Ssc.25004.1.S1_at	CK464684	---	---	2.41261
Ssc.25009.1.A1_at	CK459968	---	---	3.42733
Ssc.25260.1.S1_at	BX925416	---	---	2.90633
Ssc.25426.1.S1_at	CN155522	---	---	2.85213
Ssc.25523.1.S1_at	BX918062	---	---	3.15652
Ssc.25797.1.S1_at	BI346244	---	---	2.14195
Ssc.2588.1.S1_at	BQ601244	---	---	2.18467
Ssc.26042.1.S1_at	BP154444	---	---	2.96996
Ssc.26057.1.A1_at	BX918771	---	---	2.64065
Ssc.26228.1.S1_at	BX922173	---	---	3.50543
Ssc.26276.1.S1_at	BX918155	---	---	3.01952
Ssc.26446.2.S1_a_at	BX925840	---	---	2.02283
Ssc.26481.1.A1_at	CN069914	---	---	2.22929
Ssc.26484.1.A1_at	CN069941	---	---	2.16443
Ssc.26539.1.S1_at	CN155319	---	---	3.08871
Ssc.26753.1.A1_at	CN159109	---	---	3.8011
Ssc.26827.1.A1_at	CN160798	---	---	2.72255
Ssc.27158.1.S1_at	BF078206	---	---	2.1801
Ssc.27158.2.S1_at	BF191500	---	---	2.08115
Ssc.27346.1.A1_at	CN162702	---	---	4.04789
Ssc.27417.1.S1_at	CN159826	---	---	2.3961
Ssc.27533.1.A1_at	CN164599	---	---	2.11104
Ssc.27536.1.S1_at	CN161070	---	---	4.51913
Ssc.27546.1.S1_at	CN159074	---	---	2.32323
Ssc.27549.1.A1_at	CN153387	---	---	2.1709
Ssc.27699.1.A1_at	BI119412	---	---	2.52097
Ssc.27986.1.A1_at	CN032562	---	---	2.10392
Ssc.28309.1.A1_at	CN159733	---	---	2.0762
Ssc.28337.1.A1_at	CN025181	---	---	2.44169
Ssc.2835.2.S1_at	BP455290	---	---	3.92333
Ssc.28646.1.A1_at	AJ669325	---	---	2.17348
Ssc.28909.3.A1_at	CO954611	---	---	2.06178
Ssc.2897.1.S1_at	BI183195	---	---	2.15952
Ssc.29086.2.S1_a_at	AJ658877	---	---	2.26657
Ssc.29086.3.S1_a_at	BG609533	---	---	2.23465
Ssc.29155.1.A1_at	CO950171	---	---	2.11098
Ssc.30065.1.A1_at	CO949617	---	---	2.71568
Ssc.30295.1.A1_at	CO989954	---	---	2.26548
Ssc.30697.1.S1_at	CO956847	---	---	3.23676
Ssc.30747.1.A1_at	BQ604638	---	---	2.52739
Ssc.3076.1.A1_at	CK451106	---	---	3.68415
Ssc.30778.1.S1_at	CK455162	---	---	2.21291
Ssc.30866.1.S1_at	CK464672	---	---	2.37674
Ssc.31106.1.A1_at	CO941175	---	---	2.59827
Ssc.31184.1.S1_at	CO947835	---	---	2.45645
Ssc.31186.1.S1_at	CO952430	---	---	4.01177
Ssc.3123.1.S1_at	CK457176	---	---	2.49179
Ssc.3216.2.A1_at	CO991550	---	---	2.12296
Ssc.3233.1.S1_at	BI182740	---	---	4.60095
Ssc.3303.1.S1_at	CO994649	---	---	3.44371
Ssc.3550.1.S1_at	BQ600694	---	---	2.16281
Ssc.3645.1.S1_at	BG382103	---	---	2.22209
Ssc.3766.1.S1_at	BG384330	---	---	2.45157
Ssc.4182.1.A1_at	CK464771	---	---	2.53293
Ssc.4265.1.A1_a_at	CN166939	---	---	2.57505
Ssc.4357.1.S1_at	CF360235	---	---	2.81133
Ssc.4581.2.S1_at	BP154181	---	---	3.64284
Ssc.4808.1.S1_at	CN165680	---	---	2.47809
Ssc.4961.1.S1_at	CF175613	---	---	3.22379
Ssc.4993.1.A1_at	CO946277	---	---	2.29893
Ssc.5057.2.S1_at	BP453131	---	---	3.26418
Ssc.5242.1.S1_at	CO943351	---	---	3.33069
Ssc.5617.1.S1_at	BF712751	---	---	3.52834
Ssc.6156.1.A1_at	CO955588	---	---	2.51031
Ssc.6172.1.S1_at	BX666421	---	---	2.19718
Ssc.6333.1.A1_at	CN159454	---	---	3.67584
Ssc.6338.3.S1_at	BQ599919	---	---	2.32304
Ssc.6430.1.A1_at	BQ603187	---	---	2.73881
Ssc.6432.2.S1_at	BP137546	---	---	2.01759
Ssc.6433.1.S1_at	BX672562	---	---	2.02815
Ssc.6433.2.S1_at	BF079968	---	---	2.86466
Ssc.6682.2.S1_a_at	CF361092	---	---	2.06371
Ssc.6685.1.S1_at	BP458282	---	---	2.22727
Ssc.6685.2.A1_at	CF359539	---	---	2.1697
Ssc.6798.2.S1_at	AJ667285	---	---	3.90231
Ssc.6906.1.A1_at	BF711619	---	---	2.16109
Ssc.7145.1.A1_at	BF702678	---	---	3.37893
Ssc.7247.2.A1_at	CN160186	---	---	3.66911
Ssc.7471.1.A1_at	BI404996	---	---	2.28253
Ssc.7567.2.S1_at	BP456132	---	---	2.29386
Ssc.7890.1.S1_at	CN158430	---	---	3.20662
Ssc.7915.1.S1_at	BQ604552	---	---	2.40515
Ssc.8224.1.S1_at	CN162555	---	---	3.81369
Ssc.8497.1.A1_at	BF703870	---	---	2.10288
Ssc.8674.1.A1_at	CO991338	---	---	2.89917
Ssc.8679.1.A1_at	BF703401	---	---	2.83447
Ssc.8831.1.S1_at	BQ604650	---	---	2.68537
Ssc.8882.1.A1_at	BF708549	---	---	2.35692
Ssc.8946.1.A1_at	BI184420	---	---	5.98364
Ssc.8970.1.S1_at	BI401569	---	---	3.73163
Ssc.9351.1.A1_at	CO945317	---	---	3.09419
Ssc.9504.1.A1_at	BF710717	---	---	2.49554
Ssc.9629.2.S1_at	BP171844	---	---	3.31293
Ssc.9835.1.A1_at	BI399057	---	---	2.45373
Ssc.9883.1.A1_at	BQ597604	---	---	3.18661
Ssc.992.1.S1_at	BF191700	---	---	3.09645
Ssc.997.3.A1_at	CO989093	---	---	2.31614
Ssc.9977.1.A1_at	BI399492	---	---	2.95075
