# Supplementary material for: Distinctive Genes Determine Different Intramuscular Fat and Muscle Fiber Ratios of the longissimus dorsi Muscles in Jinhua and Landrace Pigs
Source: PLoS One. 2013 Jan 3;8(1):e53181. doi: 10.1371/journal.pone.0053181 (PMC3536781; doi:10.1371/journal.pone.0053181)
Supplement: Table S9 — 176 genes upregulated in longissium dorsi muscles of Jinhua pig versus Landrace at d30 of age stage (Jinhua-d30-LD-up). (XLS) [file pone.0053181.s009.xls]

## Sheet: Table S9
Table S9. 176 genes upregulated in longissium dorsi muscles of Jinhua pig versus Landrace at d30 of age stage (Jinhua-d30-LD-up)
Probe ID	Gene ID	Gene Description	Gene description	Gene Symbol	JH30_LD_VS_CB30_LD
Ssc.1555.1.A1_at	CF365377	V-fos FBJ murine osteosarcoma viral oncogene homolog	The human oncogene c-fos is homologous to the Finkel-Biskis-Jinkins (FBJ) murine osteosarcoma virus oncogene. FOS was the first transcription factor identified that has a critical function in regulating the development of cells destined to form and maintain the skeleton. FOS is also a major component of the activator protein-1 (AP-1) transcription factor complex, which includes members of the JUN…	FOS	7.3094
Ssc.5936.1.A1_a_at	NM_213753.1	translocator protein (18kDa)	TSPO has channel-like properties and is primarily located in the outer mitochondrial membrane. It is involved in a variety of functions, including immunologic responses, apoptosis, and steroidogenesis. The proapoptotic function of TSPO appears to involve modulation of the mitochondrial transition pore (MPTP), a channel formed by the voltage-dependent anion channel (VDAC; see 604492) and the adeni…	TSPO	3.03741
Ssc.20133.1.A1_at	BX676685	Thy-1 cell surface antigen	Thy-1 is the designation for a major cell surface glycoprotein characteristic to T cells, as first defined in the mouse and rat (Raff, 1971; Letarte-Muirhead et al., 1975). The Thy-1 glycoproteins are constituents of thymocytes and neurons and probably are involved in cell-cell interactions. The putative human homolog of Thy-1 of the mouse is called K117. The human homolog of the rodent antigen w…	THY1	2.59413
Ssc.16159.1.S1_at	NM_213781.1	stearoyl-CoA desaturase	Stearoyl-CoA desaturase (SCD; EC 1.14.99.5) is an iron-containing enzyme that catalyzes a rate-limiting step in the synthesis of unsaturated fatty acids. The principal product of SCD is oleic acid, which is formed by desaturation of stearic acid. The ratio of stearic acid to oleic acid has been implicated in the regulation of cell growth and differentiation through effects on cell membrane fluidi…	SCD	5.97398
Ssc.7476.1.A1_at	BQ598896	similar to Uncharacterized protein C1orf54 homolog precursor (Protein L259)		LOC100155802	2.19792
Ssc.17264.1.S1_at	CN154208	similar to Tricarboxylate transport protein, mitochondrial precursor (Citrate transport protein) (CTP) (Tricarboxylate carrier protein) (Solute carrier family 25 member 1)	The SLC25A12 gene encodes aralar, a protein that functions in the transport of aspartate from mitochondria to cytosol in exchange for glutamate. Aralar also plays a role in the transfer of cytosolic reducing equivalents into mitochondria as a member of the malate-aspartate NADH shuttle (Jalil et al., 2005).	LOC100154310	2.49479
Ssc.21213.1.S1_at	BG733308	Similar to THO complex 2	THO2 is part of the TREX (transcription/export) complex, which includes TEX1 (606929), HPR1 (606930), ALY (604171), and UAP56 (142560).	LOC100154832	2.28433
Ssc.3899.1.S1_at	CK465626	similar to ribosome receptor		LOC100154945	2.16514
Ssc.12693.1.S1_at	CK450948	similar to protein tyrosine phosphatase-like (proline instead of catalytic arginine), member b		LOC100158009	2.84786
Ssc.9720.1.A1_at	CF365800	Similar to Protein CYR61 precursor (Cysteine-rich angiogenic inducer 61) (Insulin-like growth factor-binding protein 10) (Protein GIG1)		LOC100153791	2.62449
Ssc.4345.1.S1_at	BI183311	similar to procollagen, type IV, alpha 1		LOC100151842	2.74527
Ssc.4345.1.S2_at	CO992417	similar to procollagen, type IV, alpha 1		LOC100151842	2.04568
Ssc.22015.1.A1_at	CN029208	similar to phytanoyl-CoA dioxygenase domain containing 1	PHYHD1 belongs to the PhyH family. Probably acts as alpha-ketoglutatare-dependent dioxygenase. Phytanoyl-CoA hydroxylase, a peroxisomal protein that catalyzes the first step in the alpha-oxidation of phytanic acid, a branched-chain fatty acid. Because beta-oxidation is blocked by the methyl group at C-3, phytanic acid must first undergo decarboxylation via an alpha-oxidation mechanism catalyzed b…	LOC100157556	2.81787
Ssc.26292.1.S1_at	BX917516	Similar to Histone H2A type 1-C (H2A/l)	Core component of nucleosome. Nucleosomes wrap and compact DNA into chromatin, limiting DNA accessibility to the cellular machineries which require DNA as a template. Histones thereby play a central role in transcription regulation, DNA repair, DNA replication and chromosomal stability. DNA accessibility is regulated via a complex set of post-translational modifications of histones, also called h…	LOC100155325	4.10448
Ssc.9951.1.A1_at	CN166129	similar to glucosamine-phosphate N-acetyltransferase 1	In enzymology, a glucosamine-phosphate N-acetyltransferase (EC 2.3.1.4) is an enzyme that catalyzes the chemical reaction acetyl-CoA + D-glucosamine 6-phosphate CoA + N-acetyl-D-glucosamine 6-phosphate Thus, the two substrates of this enzyme are acetyl-CoA and D-glucosamine 6-phosphate, whereas its two products are CoA and N-acetyl-D-glucosamine 6-phosphate, This enzyme participates in glutamate …	LOC100152942	2.51479
Ssc.3518.1.S1_at	BF702996	similar to cytosolic NADP-isocitrate dehydrogenase	IDH1 is a dimeric cytosolic NADP-dependent isocitrate dehydrogenase (EC 1.1.1.42) that catalyzes decarboxylation of isocitrate into alpha-ketoglutarate (Nekrutenko et al., 1998).	LOC100156501	2.88427
Ssc.11530.1.S1_at	BI184129	similar to Cysteine and glycine-rich protein 2 (Cysteine-rich protein 2) (CRP2) (Smooth muscle cell LIM protein) (SmLIM) (LIM domain only protein 5)		LOC100153630	2.2942
Ssc.5538.1.S1_at	CN153105	similar to Carbonic anhydrase 2 (Carbonic anhydrase II) (Carbonate dehydratase II) (CA-II) (Carbonic anhydrase C) (CAC)	Carbonic anhydrase II is expressed at high levels in osteoclasts during bone resorption. Laitala and Vaananen (1994) demonstrated in 2 in vitro culture systems that antisense RNA and DNA blocked expression of CA II and led to decreased bone resorption. In the choroid plexus, carbonic anhydrase II supports the transport of bicarbonate ions, sodium ions, and water from the blood to the cerebrospina…	LOC100154873	4.59921
Ssc.16679.1.S1_at	BF079341	Similar to Bone morphogenetic protein 1 precursor (BMP-1) (Procollagen C-proteinase) (PCP) (Mammalian tolloid protein) (mTld)	Induces cartilage and bone formation.	LOC100156461	2.44423
Ssc.1988.2.A1_a_at	BQ601643	similar to ataxin 2	Ataxin-2, the protein encoded by the ATXN2 gene, contains a polyglutamine tract, long expansions (greater than 33 repeats) of which result in spinocerebellar ataxia-2 (SCA2; 183090), an autosomal dominant form of olivopontocerebellar atrophy. Intermediate-length expansions (27-33 glutamines) contribute to susceptibility to amyotrophic lateral sclerosis (ALS13; see 183090).	LOC100153708	2.706
Ssc.18494.1.S1_at	CF179329	similar to ankyrin repeat domain 2 (stretch responsive muscle)	ANKRD2 belongs to the conserved muscle ankyrin repeat protein (MARP) family. Expression of MARPs is induced in response to physiologic stress, injury, and hypertrophy (Miller et al., 2003).	LOC100155185	2.12868
Ssc.18494.2.A1_at	CF180682	similar to ankyrin repeat domain 2 (stretch responsive muscle)	ANKRD2 belongs to the conserved muscle ankyrin repeat protein (MARP) family. Expression of MARPs is induced in response to physiologic stress, injury, and hypertrophy (Miller et al., 2003).	LOC100155185	2.32932
Ssc.21745.1.S1_at	BX926190	Similar to ankyrin 1, erythrocytic	The ankyrin repeat is a 33-residue motif in proteins consisting of two alpha helices separated by loops, first discovered in signaling proteins in yeast Cdc10 and Drosophila Notch. Ankyrin repeats mediate protein–protein interactions and are among the most common structural motifs in known proteins. They appear in bacterial, archaeal, and eukaryotic proteins, but are far more common in eukaryotes…	LOC100158086	2.20117
Ssc.3723.1.S1_at	CN163479	similar to aldehyde dehydrogenase 9A1	The aldehyde dehydrogenases (EC 1.2.1.3) are a family of isozymes that catalyze the oxidation of a broad range of aldehydes and the dehydrogenation of aldehyde metabolites of compounds such as corticosteroids and biogenic amines. Kurys et al. (1989) identified a liver aldehyde dehydrogenase isozyme, which they called E3, that catalyzes the dehydrogenation of gamma-aminobutyraldehyde to gamma-amin…	LOC100153809	2.21819
Ssc.1225.1.S1_at	CK455955	Similar to acetyl-Coenzyme A acyltransferase 1	Bout et al. (1991) characterized the human peroxisomal 3-oxoacyl-CoA thiolase, or ACAA (acetyl-coenzyme A acyltransferase), gene. They reported that there are 2 peroxisomal thiolase genes in rat, but only 1 in human. Sequence analysis revealed that the deduced 424-amino acid human protein shares 87% sequence identity with rat peroxisomal thiolase. The final step of beta oxidation is the cleavage …	LOC100152567	3.15087
Ssc.5062.1.S1_at	NM_213977.1	selenoprotein W, 1	Selenium is an essential trace element that is incorporated as selenocysteine into the primary structure of selenoproteins, such as SEPW1. Selenocysteine is incorporated at UGA codons that lie at specific distances from a selenocysteine insertion sequence (SECIS) in the 3-prime UTRs of selenoprotein mRNAs (Gu et al., 1997).	SEPW1	2.31351
Ssc.6080.1.S1_at	NM_213870.1	secretory leukocyte peptidase inhibitor	Secretory leukocyte protease inhibitor (SLPI) is a highly cationic single-chain protein with eight intramolecular disulfide bonds. It is found in large quantities in bronchial, cervical, and nasal mucosa, saliva, and seminal fluids. SLPI inhibits human leukocyte elastase, human cathepsin G, human trypsin, neutrophil elastase, and mast cell chymase. X-ray crystallography has shown that SLPI has tw…	SLPI	4.92948
Ssc.11791.1.S1_at	NM_213967.1	scavenger receptor class B, member 1	It is thought that scavenger receptors participate in the removal of many foreign substances and waste materials in the living body by extensive ligand specificity and a variety of receptor molecules. In atherosclerotic lesions, macrophages that express scavenger receptors on their plasma membrane aggressively uptake the oxidized LDL deposited in the blood vessel wall inside and become foam cells…	SCARB1	3.33954
Ssc.2115.1.S1_at	AB004800.1	S100C protein	S100 proteins, such as S100A11, are 10- to 12-kD molecules that have a canonical EF hand at their C termini and a modified, S100-specific EF hand at their N termini. Binding of Ca(2+) to EF-hand motifs changes the conformation and hence the function of S100 proteins (summary by Sakaguchi et al., 2008).	S100A11	2.4797
Ssc.3139.1.A1_at	CK456262	Regulator of G-protein signaling 2, 24kDa	Siderovski et al. (1990) isolated a set of putative G0/G1 switch regulatory genes (which they called G0S genes) by differential screening of a cDNA library prepared from human peripheral blood mononuclear cells stimulated with concanavalin-A (a T lymphocyte mitogen) in the presence of the protein synthesis inhibitor cycloheximide. Several of these G0S genes were found to be similar to immediate-e…	RGS2	2.62514
Ssc.5089.1.S1_at	BQ603208	Reactive oxygen species modulator 1	The main source of ROS is known to be the mitochondria, and increased levels of ROS from the mitochondria have been observed in many cancer cells. Thus far, the mechanism of ROS production in cancer cell proliferation in the mitochondria is not well-understood. Romo1 increased expression of Romo1-triggered ROS production in the mitochondria. The experiments conducted in the present study showed t…	ROMO1	2.0234
Ssc.10226.1.A2_at	BI400884	Ras homolog gene family, member B	Ridley and Hall (1992) showed that Rho stimulates actin stress fiber production and the formation of focal adhesions when it is microinjected into serum-starved Swiss 3T3 cells. Addition of serum or growth factors such as PDGF also induced actin reorganization and stress fibers, but when Rho was inhibited focal adhesion and stress fiber assembly were impaired. The actin cytoskeleton undergoes ext…	RHOB	2.19126
Ssc.17347.1.S1_at	NM_214349.1	pyruvate carboxylase	Pyruvate carboxylase is an enzyme of the ligase class that catalyzes the irreversible carboxylation of pyruvate to form oxaloacetate. The enzyme is a mitochondrial protein containing a biotin prosthetic group, requiring magnesium or manganese and acetyl CoA, and occurs in liver but not in muscle.	PC	2.78377
Ssc.14490.1.S1_at	NM_214385.1	prostaglandin reductase 1	Functions as 15-oxo-prostaglandin 13-reductase and acts on 15-oxo-PGE1, 15-oxo-PGE2 and 15-oxo-PGE2-alpha. Has no activity towards PGE1, PGE2 and PGE2-alpha By similarity. Catalyzes the conversion of leukotriene B4 into its biologically less active metabolite, 12-oxo-leukotriene B4. This is an initial and key step of metabolic inactivation of leukotriene B4.	PTGR1	2.60782
Ssc.11281.1.A1_at	BI181438	proenkephalin	Proenkephalin (PENK), a classically defined opioid gene, was originally thought to be expressed almost exclusively in the mature nervous and neuroendocrine systems. In the last few years, it was demonstrated, however, that high levels of PENK messenger RNA and PENK-derived peptides are expressed in embryonic mesenchymal tissues during differentiation into mature tissues and organs. Shortly after …	PENK	2.18652
Ssc.19258.1.S1_at	BF444827	potassium inwardly-rectifying channel, subfamily J, member 9		KCNJ9	2.04107
Ssc.11194.1.S1_at	NM_213945.1	plasminogen activator	A plasminogen activator is a serine protease which converts plasminogen to plasmin, thus promoting fibrinolysis	PLAU	2.53078
Ssc.191.1.S1_at	NM_214052.1	phospholipase C, delta 4	Phosphatidylinositol-specific phospholipase C (PLC) plays an important role in receptor-mediated signal transduction by generating 2 second messenger molecules, inositol 1,4,5-triphosphate (IP3) and diacylglycerol, from phosphatidylinositol 4,5-bisphosphate (PIP2). PLC comprises a diverse family of enzymes that differ in structure and tissue distribution (Berridge, 1993).	PLCD4	2.30803
Ssc.22959.1.S1_at	BX676168	phosphoenolpyruvate carboxykinase 1 (soluble)	PEPCK (EC 4.1.1.32) is a main target for regulation of gluconeogenesis. Transcription of the PEPCK gene is regulated by insulin (176730), glucocorticoids, cAMP, and diet, in order to adjust glucose production to physiologic requirements	CH242-37G9.2	6.63466
Ssc.10256.1.A1_at	BI400362	phosphodiesterase 4B, cAMP-specific (phosphodiesterase E4 dunce homolog, Drosophila)	Cyclic nucleotides are important second messengers that regulate and mediate a number of cellular responses to extracellular signals, such as hormones, light, and neurotransmitters. Cyclic nucleotide phosphodiesterases (PDEs) regulate the cellular concentrations of cyclic nucleotides and thereby play a role in signal transduction. PDE4B is a class IV cAMP-specific PDE (summary by Milatovich et al…	PDE4B	3.72191
Ssc.13476.1.A1_at	CN162607	paternally expressed 10	By yeast 2-hybrid analysis and coimmunoprecipitation experiments, Lux et al. (2005) determined that human PEG10-RF1 and PEG10-RF1/RF2 interacted with the cytoplasmic domain of ALK1 (ACVRL1; 601284), a TGF-beta (TGFB1; 190180) receptor. Immunoprecipitation analysis detected interaction between PEG10-RF1 and several other members of the TGF-beta receptor family following cotransfection in COS-1 cel…	PEG10	3.07905
Ssc.16126.1.S1_at	BX673191	Na,K-ATPase alpha 2 subunit	The alpha-2 isoform of sodium-potassium-ATPase predominates in neural and muscle tissues, Katzmarzyk et al. (1999) examined the relationship between the ATP1A2 (exon 1 and exon 21-22 with BglII) and ATP1B1 (182330) (MspI and PvuII) genes and resting metabolic rate (RMR) and respiratory quotient (RQ). RMR and RQ were adjusted for age, sex, fat mass, and fat-free mass. Sib-pair analyses indicated a…	LOC396828	3.14204
Ssc.9096.1.S1_at	BF075680	MyoD family inhibitor domain containing	During embryogenesis, cells from the ventral and dorsal parts of the somites give rise to sclerotome and dermomyotome, respectively. The latter contains skeletal muscle precursors determined by the MyoD (159970) family of myogenic factors. Chen et al. (1996) isolated a mouse cDNA encoding an inhibitor of MyoD, Mdfi, which they termed I-mf. Mdfi is highly expressed in the sclerotome, whereas MyoD …	MDFIC	2.13239
Ssc.1013.1.A1_at	NM_214300.1	microsomal glutathione S-transferase 1	The glutathione S-transferases are products of a gene superfamily. These dimeric proteins catalyze the conjugation of glutathione with a variety of xenobiotics and their reactive metabolites. They are composed of 3 classes of subunits according to protein sequence similarity and antibody crossreactivity: alpha, mu, and pi. A fourth GST is a unique membrane-bound transferase that is structurally d…	MGST1	3.9679
Ssc.670.1.S1_at	NM_214392.1	lysozyme (renal amyloidosis)	Lysozyme, also known as muramidase or N-acetylmuramide glycanhydrolase, are glycoside hydrolases, enzymes (EC 3.2.1.17) that damage bacterial cell walls by catalyzing hydrolysis of 1,4-beta-linkages between N-acetylmuramic acid and N-acetyl-D-glucosamine residues in a peptidoglycan and between N-acetyl-D-glucosamine residues in chitodextrins. Lysozyme is abundant in a number of secretions, such a…	LYZ	4.1359
Ssc.1147.2.S1_at	BF712908	Lipoprotein lipase	Ling et al. (2003) demonstrated that PRL (176760) directly affects and inhibits the LPL activity in human adipose tissue via functional PRL receptors (176761), suggesting an important role for PRL in regulating adipose tissue metabolism during lactation	LPL	2.79146
Ssc.6784.1.S1_at	AY686758.1	lipase, hormone-sensitive	Hormone-sensitive lipase (HSL; EC 3.1.1.3) has a vital role in the mobilization of free fatty acids from adipose tissue by controlling the rate of lipolysis of the stored triglycerides. HSL regulates energy homeostasis by catalyzing the rate-limiting step in adipose tissue lipolysis. Like glycogen phosphorylase, the corresponding enzyme in carbohydrate metabolism, HSL is under acute neuronal and …	LIPE	3.07528
Ssc.1320.1.A1_at	AY604429.1	lectin, galactoside-binding, soluble, 1	Baldini et al. (1993) stated that the mouse beta-galactoside-binding protein is an autocrine regulator of cell proliferation with a role in the maintenance of G0 and in the control of G2 traverse. By screening for factors that promoted proliferation of mouse neural stem cells in vitro, Sakaguchi et al. (2006) identified galectin-1. They found that galectin-1 was expressed in a subset of slowly di…	LGALS1	2.1823
Ssc.9984.1.A1_at	BI399508	Kruppel-like factor 4	Yet et al. (1998) found that recombinant KLF4 bound specifically to a probe containing the CACCC site of the beta-globin gene (141900) in gel mobility shift assays.Shields et al. (1996) found that transfection of mouse Gklf into COS-1 cells caused an inhibition of DNA synthesis. Yet et al. (1998) found that, in contrast to other members of the EKLF family, which are transcriptional activators, KL…	KLF4	2.09007
Ssc.308.1.S2_at	NM_214103.1	heat shock protein 90kDa beta (Grp94), member 1	HSP90 proteins are highly conserved molecular chaperones that have key roles in signal transduction, protein folding, protein degradation, and morphologic evolution. HSP90 proteins normally associate with other cochaperones and play important roles in folding newly synthesized proteins or stabilizing and refolding denatured proteins after stress. There are 2 major cytosolic HSP90 proteins, HSP90A…	HSP90B1	2.50955
Ssc.5145.2.S1_at	AJ657841	Heat shock protein 70.2		SBAB-707F1.4	4.42079
Ssc.5145.1.S1_a_at	NM_213766.1	heat shock protein 70.2		SBAB-707F1.4	5.07494
Ssc.5145.1.S1_at	NM_213766.1	heat shock protein 70.2		SBAB-707F1.4	3.29578
Ssc.1717.1.S1_at	AJ659816	heat shock 70kDa protein 5	When Chinese hamster K12 cells are starved of glucose, the synthesis of several proteins, called glucose-regulated proteins (GRPs), is markedly increased. Hendershot et al. (1994) pointed out that one of these, GRP78 (HSPA5), also referred to as 'immunoglobulin heavy chain-binding protein' (BiP), is a member of the heat-shock protein-70 (HSP70) family and is involved in the folding and assembly o…	HSPA5	2.33013
Ssc.11197.1.S1_at	CK461732	Heat shock 27kDa protein 1	The heat-shock proteins (HSPs) belong to a larger group of polypeptides, the stress proteins, that are induced in various combinations in response to environmental challenges and developmental transitions. Synthesis of the small (27-kD) HSP has been shown to be correlated with the acquisition of thermotolerance. Hickey et al. (1986) cloned a HeLa cell cDNA encoding HSP27. By screening a human gen…	Hsp27	2.04563
Ssc.1231.1.A1_at	CO993113	heat shock 105kDa/110kDa protein 1	Hsp105alpha: 858 amino acids, 105 kDa; contains an ATP binding domain (residues 1-383), b-sheet domain (residues 384-511), loop domain (residues 512-607) and alpha-helix domain (residues 608-858). Hsp105beta: 814 amino acids, 90 kDa; contains an ATP binding domain (residues 1-383), b-sheet domain (residues 384-511), loop domain (residues 512-563) and alpha-helix domain (residues 564-814).	HSPH1	3.86282
Ssc.6352.1.S1_at	NM_214201.1	glutathione peroxidase 1	Glutathione peroxidase (GPx) (EC 1.11.1.9) is the general name of an enzyme family with peroxidase activity whose main biological role is to protect the organism from oxidative damage. The biochemical function of glutathione peroxidase is to reduce lipid hydroperoxides to their corresponding alcohols and to reduce free hydrogen peroxide to water.	GPX1	2.4788
Ssc.18175.1.A1_at	CN166778	fatty acid synthase	Fatty acid synthase (EC 2.3.1.85) catalyzes the conversion of acetyl-CoA and malonyl-CoA, in the presence of NADPH, into long-chain saturated fatty acids (Wakil, 1989). In prokaryotes and plants, FASN consists of an acyl carrier protein and 7 structurally independent monofunctional enzymes. In animals, however, all of the component enzymatic activities of FASN and acyl carrier protein are organiz…	FASN	6.12577
Ssc.4360.1.A1_at	CB471223	fatty acid binding protein 3, muscle and heart (mammary-derived growth inhibitor)	Fatty acid metabolism in mammalian cells depends on a flux of fatty acids, between the plasma membrane and mitochondria or peroxisomes for beta-oxidation, and between other cellular organelles for lipid synthesis. At least 3 different fatty acid-binding proteins (FABPs) play a role as transport vehicles of these hydrophobic compounds throughout the cytoplasm. Different FABPs have been demonstrate…	FABP3	2.60668
Ssc.3502.1.S1_at	BG894473	DnaJ (Hsp40) homolog, subfamily B, member 1	Hata and Ohtsuka (1998) found by gel mobility supershift assays that HSF1 (140580) but not HSF2 (140581) interacts with the 8 exonic HSEs of HSPF1. An intronic HSE in HSPF1 is inactive. Several dominant human neurodegenerative diseases involve the expansion of a polyglutamine within the disease proteins. This expansion confers toxicity on the proteins and is associated with nuclear inclusion form…	DNAJB1	3.102
Ssc.396.1.S1_a_at	NM_214119.1	diazepam binding inhibitor (GABA receptor modulator, acyl-Coenzyme A binding protein)	Benzodiazepines modulate signal transduction at type A GABA (gamma-aminobutyric acid) receptors (137160) located in brain synapses (summarized by Gray et al., 1986). GABA is the predominant inhibitory neurotransmitter of the mammalian central nervous system. This receptor binds GABA, beta-carbolines, and benzodiazepines with high affinity and a chloride ion channel. Benzodiazepines prolong the ch…	DBI	2.58594
Ssc.26318.1.S1_at	NM_213798.1	Cytoplasmic light-chain dynein	Acts as one of several non-catalytic accessory components of the cytoplasmic dynein 1 complex that are thought to be involved in linking dynein to cargos and to adapter proteins that regulate dynein function. Cytoplasmic dynein 1 acts as a motor for the intracellular retrograde motility of vesicles and organelles along microtubules. May play a role in changing or maintaining the spatial distribut…	LC8	2.09302
Ssc.5712.1.S1_at	NM_214432.1	cytochrome P450, family 51, subfamily A, polypeptide 1	Ubiquitous expression of human CPY51, the absence of TATA and CAAT patterns, a GC-rich sequence in the promoter region, and initiation of CYP51 transcription at more than 1 site indicated to Rozman et al. (1996) that CYP51 is a housekeeping gene.	CYP51	2.1188
Ssc.17026.1.S1_at	CF366280	complement C4		SBAB-514B12.5	2.04117
Ssc.12617.1.S1_at	BX923015	Collagen, type V, alpha 3		COL5A3	3.3642
Ssc.11450.1.S1_at	CF788172	chloride intracellular channel 1	Ion channels are present on the plasma membrane of virtually all cells and have been found on the membranes of various organelles. Valenzuela et al. (1997) identified a cDNA encoding a nuclear chloride channel protein, CLIC1, which they called NCC27. The predicted 241-amino acid protein is 57% identical to a bovine chloride channel protein, p64, thought to localize to organelles. NCC27 contains 2…	CLIC1	2.13372
Ssc.657.1.A1_at	NM_214214.1	chemokine (C-C motif) ligand 2	Fibrocytes are a population of circulating bone-marrow-derived cells that express surface markers for leukocytes and mesenchymal cells, and are capable of differentiating into myofibroblasts. They have been observed at sites of active fibrosis and increased circulating numbers correlate with mortality in idiopathic pulmonary fibrosis (IPF). Inhibition of chemokine (C-C motif) receptor 2 (CCR2) du…	CCL2	3.77907
Ssc.1901.1.A1_at	CO939491	cardiac muscle alpha actin 1	Actins are highly conserved proteins that are involved in various types of cell motility. Polymerization of globular actin (G-actin) leads to a structural filament (F-actin) in the form of a two-stranded helix. Each actin can bind to four others. The protein encoded by this gene belongs to the actin family which is comprised of three main groups of actin isoforms, alpha, beta, and gamma. The alph…	ACTC1	2.51528
Ssc.9013.1.S1_at	NM_213878.1	calponin 1, basic, smooth muscle	Calponin is a basic 34-kD protein first isolated from chicken gizzard and bovine aorta. It is specifically expressed in smooth muscle and binds calmodulin, actin, and tropomyosin. It is able to inhibit the ATPase activity of myosin and is thought to play a role in smooth muscle contraction. Strasser et al. (1993) isolated 2 similar calponins (h1 and h2) from both mouse and pig. These are the prod…	CNN1	2.82317
Ssc.9707.1.A1_at	BX666261	BTG family, member 2	The protein encoded by this gene is a member of the BTG/Tob family. This family has structurally related proteins that appear to have antiproliferative properties. This encoded protein is involved in the regulation of the G1/S transition of the cell cycle	BTG2	2.32124
Ssc.800.1.S1_at	NM_214249.1	ATPase, Na+/K+ transporting, alpha 1 polypeptide		ATP1A1	2.36152
Ssc.30707.1.S1_at	BF080387	ATP citrate lyase	ATP citrate lyase is the primary enzyme responsible for the synthesis of cytosolic acetyl-CoA in many tissues. The enzyme is a tetramer (relative molecular weight approximately 440,000) of apparently identical subunits. It catalyzes the formation of acetyl-CoA and oxaloacetate from citrate and CoA with a concomitant hydrolysis of ATP to ADP and phosphate. The product, acetyl-CoA, serves several i…	ACL	2.93066
Ssc.18549.1.S1_at	AY589691.1	adiponectin, C1Q and collagen domain containing	Adiponectin is a hormone secreted by adipocytes that regulates energy homeostasis and glucose and lipid metabolism. Adipocytes also produce and secrete proteins such as leptin (LEP; 164160), adipsin (factor D; 134350), various other complement components (e.g., properdin (see 138470) and C3a (see 120700)), and tumor necrosis factor (TNF; 191160), suggesting a possible link to the immune system. A…	ADIPOQ	3.18371
Ssc.12191.1.A1_at	CF180819	90-kDa heat shock protein	HSP90 proteins are highly conserved molecular chaperones that have key roles in signal transduction, protein folding, protein degradation, and morphologic evolution. HSP90 proteins normally associate with other cochaperones and play important roles in folding newly synthesized proteins or stabilizing and refolding denatured proteins after stress. There are 2 major cytosolic HSP90 proteins, HSP90A…	HSP90	2.01851
Ssc.11096.1.S1_at	NM_213938.1	3-oxoacid CoA transferase 1	Ketone bodies are major vectors of energy transfer from the liver to extrahepatic tissues and are the main source of lipid-derived energy for the brain. As the first step of ketone body utilization, succinyl-CoA:3-oxoacid CoA transferase (SCOT, or OXCT1; EC 2.8.3.5) catalyzes the reversible transfer of CoA from succinyl-CoA to acetoacetate (Mitchell et al., 1995).	OXCT1	2.58938
Ssc.4021.1.S1_at	BG608754	1-acylglycerol-3-phosphate O-acyltransferase 1 (lysophosphatidic acid acyltransferase, alpha)	Lysophosphatidic acid (LPA) and phosphatidic acid (PA) are 2 phospholipids involved in signal transduction and in lipid biosynthesis in cells. LPA acyltransferase (LPAAT), or 1-acyl-sn-glycerol-3-phosphate acetyltransferase (EC 2.3.1.51), catalyzes the conversion of LPA to PA.	SBAB-649D6.6	2.23968
AFFX-SSC-5SrRNA_at	AFFX-SSC-5SrRNA	---		---	3.02514
Ssc.29135.1.S1_at	AJ604805	---		---	2.24303
Ssc.17237.1.A1_at	AJ652014	---		---	2.39632
Ssc.1151.1.A1_at	AJ656724	---		---	3.70996
Ssc.5649.1.S1_at	AJ658465	---		---	2.25591
Ssc.4693.3.S1_at	AJ683395	---		---	2.44614
Ssc.15598.1.S1_at	AW359425	---		---	2.05474
Ssc.27703.1.S1_at	AW786568	---		---	2.65957
Ssc.26068.1.S1_at	BE014183	---		---	2.31259
Ssc.2983.1.A1_at	BE031926	---		---	2.00983
Ssc.10316.1.S1_at	BF198676	---		---	2.05723
Ssc.30967.2.S1_at	BF199070	---		---	2.30792
Ssc.17769.1.S1_at	BF441762	---		---	2.23439
Ssc.964.1.S1_at	BF444876	---		---	3.34284
Ssc.1520.1.A1_at	BF702961	---		---	2.68479
Ssc.9693.1.A1_at	BF710102	---		---	3.64383
Ssc.9473.1.A1_at	BF710628	---		---	2.58059
Ssc.15621.1.A1_at	BG894549	---		---	2.32766
Ssc.8845.1.S1_at	BI182338	---		---	2.65027
Ssc.8473.1.S1_at	BI182631	---		---	3.44008
Ssc.1355.1.S1_at	BI184225	---		---	2.02001
Ssc.11188.1.S1_at	BI185467	---		---	2.37417
Ssc.5663.1.S1_at	BI185576	---		---	2.07937
Ssc.9832.1.A1_at	BI399041	---		---	2.27705
Ssc.5467.1.A1_at	BI399625	---		---	3.07669
Ssc.5045.1.S1_at	BI400297	---		---	2.74988
Ssc.12207.1.A1_at	BI401385	---		---	2.96923
Ssc.12491.1.A1_at	BI402568	---		---	2.02689
Ssc.13466.1.A1_at	BM190531	---		---	2.20199
Ssc.10720.1.S1_at	BQ597789	---		---	2.35257
Ssc.19303.1.S1_at	BQ602901	---		---	3.04247
Ssc.19629.2.S1_s_at	BQ603077	---		---	5.36476
Ssc.10391.1.A1_at	BQ605024	---		---	2.49421
Ssc.19659.1.S1_at	BX667053	---		---	3.12877
Ssc.16312.1.S1_at	BX672077	---		---	2.30778
Ssc.1590.1.S1_at	BX915235	---		---	2.03091
Ssc.979.1.S1_at	BX917468	---		---	3.74243
Ssc.9136.1.S1_at	BX918559	---		---	2.08553
Ssc.6058.1.S1_at	BX919625	---		---	3.44132
Ssc.25865.1.S1_at	BX923795	---		---	2.65516
Ssc.5066.1.S1_at	CA778919	---		---	2.28633
Ssc.15467.1.A1_at	CA780013	---		---	2.85484
Ssc.20785.1.A1_at	CB479084	---		---	2.90563
Ssc.11348.1.A2_at	CB480026	---		---	2.67183
Ssc.17449.1.S1_at	CD572353	---		---	2.17988
Ssc.6303.1.S1_at	CF175241	---		---	2.4518
Ssc.18383.1.S1_at	CF176103	---		---	3.02528
Ssc.5154.1.A1_at	CF176179	---		---	2.10703
Ssc.18338.1.A1_at	CF176417	---		---	2.38087
Ssc.1195.1.S1_at	CF178122	---		---	2.21175
Ssc.3313.1.S1_at	CF180730	---		---	2.93935
Ssc.18190.1.A1_at	CF180747	---		---	2.01292
Ssc.10931.1.S1_at	CF180854	---		---	2.71101
Ssc.15379.1.S1_at	CF362412	---		---	6.69828
Ssc.13837.1.S1_at	CF363268	---		---	2.46055
Ssc.12475.1.A1_at	CF364971	---		---	2.65005
Ssc.6737.2.A1_at	CF365450	---		---	3.08885
Ssc.19239.1.S1_at	CF368338	---		---	2.5401
Ssc.12709.1.A1_at	CF788083	---		---	2.06859
Ssc.7755.1.A1_at	CF792275	---		---	2.20314
Ssc.11700.1.A1_at	CF793319	---		---	3.40317
Ssc.21462.1.S1_at	CF795351	---		---	3.07111
Ssc.21491.1.S1_at	CF795463	---		---	2.27589
Ssc.16984.1.S1_at	CK451067	---		---	2.71316
Ssc.11269.1.A1_at	CK452363	---		---	2.81684
Ssc.21796.1.S1_at	CK457083	---		---	2.23794
Ssc.2516.3.S1_a_at	CK457480	---		---	2.95831
Ssc.25199.1.S1_at	CK459825	---		---	2.48342
Ssc.3411.1.A1_at	CK461446	---		---	2.51086
Ssc.3753.1.S1_at	CK464458	---		---	3.40499
Ssc.4538.1.S1_at	CK465820	---		---	2.11872
Ssc.14011.1.A1_at	CK466052	---		---	2.13267
Ssc.24859.1.A1_at	CK466362	---		---	2.13369
Ssc.21969.1.A1_at	CK467135	---		---	2.34476
Ssc.3393.2.A1_a_at	CK467687	---		---	3.31017
Ssc.8162.1.S1_at	CN153343	---		---	4.24431
Ssc.27204.1.S1_at	CN155921	---		---	2.0775
Ssc.31071.1.A1_at	CN156458	---		---	2.38416
Ssc.23829.1.S1_at	CN157258	---		---	2.01841
Ssc.2516.2.S1_a_at	CN158396	---		---	2.45581
Ssc.21706.1.A1_at	CN159000	---		---	2.51349
Ssc.1187.1.S1_at	CN159201	---		---	5.89776
Ssc.8706.1.S1_at	CN159460	---		---	2.27541
Ssc.26748.1.A1_at	CN159463	---		---	2.59913
Ssc.2749.1.S1_at	CN159691	---		---	2.26638
Ssc.2598.1.S1_at	CN160419	---		---	2.95574
Ssc.15325.1.S1_at	CN160539	---		---	2.12334
Ssc.15727.1.A1_at	CN163074	---		---	2.07354
Ssc.26230.1.S1_at	CN163684	---		---	5.21916
Ssc.8473.1.S2_at	CN165499	---		---	2.85155
Ssc.27020.1.S1_at	CN165669	---		---	2.32702
Ssc.23857.1.S1_at	CO939942	---		---	3.90215
Ssc.30990.1.A1_at	CO942981	---		---	2.0661
Ssc.3619.1.S1_at	CO945505	---		---	2.09887
Ssc.10029.1.S1_at	CO945569	---		---	2.1767
Ssc.3210.1.A1_at	CO946642	---		---	2.4093
Ssc.6714.1.A1_at	CO946661	---		---	3.73846
Ssc.28818.2.S1_a_at	CO949577	---		---	3.80355
Ssc.30270.1.A1_at	CO989594	---		---	2.26933
Ssc.1056.1.A1_at	CO994056	---		---	4.84122
