# Supplementary material for: Distinctive Genes Determine Different Intramuscular Fat and Muscle Fiber Ratios of the longissimus dorsi Muscles in Jinhua and Landrace Pigs
Source: PLoS One. 2013 Jan 3;8(1):e53181. doi: 10.1371/journal.pone.0053181 (PMC3536781; doi:10.1371/journal.pone.0053181)
Supplement: Table S10 — 276 genes upregulated in longissium dorsi muscles of Jinhua pig versus Landrace at d90 of age stage (Jinhua-d90-LD-up). (XLS) [file pone.0053181.s010.xls]

## Sheet: Table S10
Table S10. 276 genes upregulated in longissium dorsi muscles of Jinhua pig versus Landrace at d90 of age stage (Jinhua-d90-LD-up)
Probe ID	Gene ID	Gene Description	Gene Symbol	Gene description	JH90_LD_VS_CB90_LD
Ssc.17755.1.S1_at	CN031305	v-crk sarcoma virus CT10 oncogene homolog (avian)	CRK	The CRK oncogene was originally identified as a transforming component of the avian sarcoma virus CT10. A cDNA encoding the chicken cellular homolog of v-crk was isolated by Reichman et al. (1992) and shown to consist primarily of the src-homology domains SH2 and SH3. Matsuda et al. (1992) isolated 2 distinct human CRK cDNA species and showed that the deduced amino acid sequences of the correspon…	2.11211
Ssc.15740.1.S2_at	CF789391	vascular endothelial growth factor A	VEGFA	Many polypeptide mitogens, such as basic fibroblast growth factor (FGFB; 134920) and platelet-derived growth factors (173430, 190040), are active on a wide range of different cell types. In contrast, vascular endothelial growth factor is a mitogen primarily for vascular endothelial cells. It is, however, structurally related to platelet-derived growth factor	2.59751
Ssc.10918.1.A1_at	CK464481	TP53RK binding protein	TPRKB	Gene FunctionBack to TopAbe et al. (2001) found that recombinant PRPK phosphorylated casein (see 115460) in the presence of Mg(2+), but not Mn(2+). PRPK did not show autophosphorylation activity. PRPK-transfected COS-7 cells showed significant upregulation of p53 (191170) activity, but there was no upregulation of several other transcription factors. PRPK bound p53 in vitro and phosphorylated p53…	2.02395
Ssc.19907.1.S1_at	NM_213785.1	tissue factor	LOC396677	Tissue factor, also called platelet tissue factor, factor III, thrombokinase, or CD142 is a protein present in subendothelial tissue, platelets, and leukocytes necessary for the initiation of thrombin formation from the zymogen prothrombin. An incorrect synonym is thromboplastin. Historically, thromboplastin was a lab reagent, usually derived from placental sources, used to assay prothrombin time…	2.7133
Ssc.12878.1.S1_at	CB287966	SWI/SNF related, matrix associated, actin dependent regulator of chromatin, subfamily a, member 5	SMARCA5	The SMARCA5 gene encodes the ATPase subunit of the ATP-dependent chromatin assembly factor (ACF), a member of the ISWI ('imitation switch') family of chromatin remodeling complexes (summarized by Racki et al., 2009).	2.68289
Ssc.6706.1.A1_at	CN156481	Solute carrier family 30 (zinc transporter), member 6	SLC30A6	Zinc functions as a cofactor for numerous enzymes, nuclear factors, and hormones and as an intra- and intercellular signal ion. Members of the zinc transporter (ZNT)/SLC30 subfamily of the cation diffusion facilitator family, such as SLC30A6, permit cellular efflux of zinc (Seve et al., 2004).	2.11335
Ssc.1913.1.A1_at	CN163609	slowmo homolog 2 (Drosophila)	CH242-247L10.6	belongs to the slowmo family.Contains 1 PRELI/MSF1 domain. These proteins contain a conserved region found in the yeast YLR168C gene MSF1 product. The function of this protein is unknown, though it is thought to be involved in intra-mitochondrial protein sorting. GFP-tagged MSF1 localizes to mitochondria and is required for wild-type respiratory growth. This region is also found in a number of ot…	2.40421
Ssc.1680.1.S1_at	CK451176	similar to WW domain containing E3 ubiquitin protein ligase 1	LOC100157283	Approximately 20% of familial amyotrophic lateral sclerosis (FALS; 105400) arises from mutation in the SOD1 gene (147450). Miyazaki et al. (2004) found that NEDL1 bound translocon-associated protein-delta (TRAPD, or SSR4; 300090) and also bound and ubiquitinated mutant SOD1, but not wildtype SOD1. The strength of the interaction between NEDL1 and mutant SOD1 was proportional to the severity of th…	2.03557
Ssc.10427.1.S1_at	BP159361	similar to Transmembrane emp24 protein transport domain containing 5	LOC100157999	uncharacterized protein	2.28737
Ssc.27228.2.S1_at	CF178111	similar to Translocation protein SEC63 homolog	LOC100152304	SEC63 works in concert with the SEC61 translocon (see 609213) and BIP (HSPA5; 138120) to facilitate cotranslational translocation across the endoplasmic reticulum (ER) membrane of nascent peptides destined to become either secreted or membrane-inserted proteins (Fedeles et al., 2011).	2.72976
Ssc.6578.1.S1_at	BI467852	similar to T-box 3 protein	LOC100152741	Using genetic lineage analysis, knockout studies, and explant assays, Wiese et al. (2009) found that Tbx18 (604613) was required to establish the large head structure of the mouse sinoatrial node from mesenchymal precursors. Subsequently, Tbx3 induced expression of pacemaker genes for pacemaker function. Han et al. (2010) showed that the transcription factor Tbx3 significantly improves the qualit…	2.10949
Ssc.24556.1.S1_at	CK464304	similar to Solute carrier family 35 member F5	LOC100157997		2.92395
Ssc.7094.1.A1_at	BX666388	similar to RP42 homolog	LOC100156676		2.06916
Ssc.26039.1.S1_at	BX926726	similar to RAR-related orphan receptor A	LOC100156637	Meyer et al. (2000) showed that the RORA gene and the RORC (602943) gene, but not the RORB gene, are expressed in mesenchymal stem cells derived from bone marrow. Cells undergoing osteogenic differentiation showed increased messenger signal expression. They found that homozygous 'staggerer' mutants have thin long bones compared with heterozygous animals and wildtype littermates and that the bones…	2.00262
Ssc.11026.1.S1_at	CN162746	Similar to RAP1A, member of RAS oncogene family	LOC100153199	The product of this gene belongs to the family of Ras-related proteins. These proteins share approximately 50% amino acid identity with the classical RAS proteins and have numerous structural features in common. The most striking difference between RAP proteins and RAS proteins resides in their 61st amino acid: glutamine in RAS is replaced by threonine in RAP proteins. The product of this gene co…	2.16129
Ssc.27012.1.S1_at	CK455313	Similar to protein tyrosine phosphatase-like	LOC100156599	Protein tyrosine phosphatases (PTPs) mediate the dephosphorylation of phosphotyrosine. PTPs are known to be involved in many signal transduction pathways leading to cell growth, differentiation, and oncogenic transformation. PTPLA is a PTP-like protein that contains the conserved catalytic site of PTP proteins but with a proline residue in place of a conserved arginine residue (Uwanogho et al., 1…	2.56544
Ssc.19911.1.S1_at	CN166047	Similar to protein phosphatase 1, regulatory (inhibitor) subunit 2	LOC100156975	Phosphoprotein phosphatase 1 (PP1) belongs to a certain class of phosphatases known as protein serine/ threonine phosphatases. This type of phosphatase includes metal-dependent protein phosphatases (PPMs) and aspartate-based phosphatases. PP1 has been found to be important in the control of glycogen metabolism, muscle contraction, cell progression, neuronal activities, splicing of RNA, mitosis,[1…	2.05617
Ssc.5731.1.A1_at	CK450803	similar to Protein LYRIC (Lysine-rich CEACAM1 co-isolated protein) (3D3/LYRIC) (Metastasis adhesion protein) (Metadherin) (Astrocyte elevated gene-1 protein) (AEG-1)	LOC100153168	Downregulates SLC1A2/EAAT2 promoter activity when expressed ectopically. Activates the nuclear factor kappa-B (NF-kappa-B) transcription factor. Promotes anchorage-independent growth of immortalized melanocytes and astrocytes which is a key component in tumor cell expansion. Promotes lung metastasis and also has an effect on bone and brain metastasis, possibly by enhancing the seeding of tumor ce…	2.1149
Ssc.25082.1.S1_at	CN160088	similar to Protein GCAP14 homolog	LOC100156899		2.51442
Ssc.8758.1.A1_at	CF795440	similar to procollagen C-endopeptidase enhancer 2	LOC100156529	Binds to the C-terminal propeptide of types I and II procollagens and may enhance the cleavage of that propeptide by BMP1	2.52744
Ssc.18033.1.A1_at	CF180565	similar to outer dense fiber of sperm tails 2-like	LOC100151813		2.35662
Ssc.7885.1.A1_at	CK461321	similar to MGC166254 protein	LOC100151824		2.02661
Ssc.24829.1.A1_at	CK467963	similar to KIAA1333 protein	LOC100153402	G2/M phase-specific E3 ubiquitin-protein ligase is an enzyme that in humans is encoded by the G2E3 gene	2.44317
Ssc.7628.1.A1_at	BX674955	Similar to KIAA0885 protein	LOC100153226		3.28895
Ssc.18132.1.A1_at	CN166082	similar to Histidine triad nucleotide binding protein 3	LOC100158022	Histidine triad proteins, such as HINT3, are nucleotide hydrolases and transferases that act on the alpha-phosphate of ribonucleotides.Brenner (2002) stated that HINT3 encodes a deduced 182-amino acid protein that contains 31 additional N-terminal amino acids and 25 additional C-terminal amino acids compared with HINT1. Brenner (2002) stated that the HINT3 gene maps to chromosome 6q22.33.Lima et …	2.11893
Ssc.6272.1.A1_at	BQ598778	similar to Heterogeneous nuclear ribonucleoprotein Q (hnRNP Q) (hnRNP-Q) (Synaptotagmin-binding, cytoplasmic RNA-interacting protein) (Glycine-and tyrosine-rich RNA-binding protein) (GRY-RBP) (NS1-associated protein 1)	LOC100154370	Heterogenous nuclear ribonucleoprotein (hnRNP) implicated in mRNA processing mechanisms. Component of the CRD-mediated complex that promotes MYC mRNA stability. Isoform 1, isoform 2 and isoform 3 are associated in vitro with pre-mRNA, splicing intermediates and mature mRNA protein complexes. Isoform 1 binds to apoB mRNA AU-rich sequences. Isoform 1 is part of the APOB mRNA editosome complex and m…	2.09271
Ssc.1094.2.S1_at	CB285233	similar to glyoxalase I	LOC100156085	Glyoxalase I (EC 4.4.1.5) is a glutathione-binding protein involved in the detoxification of methylglyoxal, a byproduct of glycolysis. GLO1 and glyoxalase II (GLO2; 138760) catalyze successive steps in the pathway. GLO1 catalyzes condensation of methylglyoxal and reduced glutathione to form S-lactoyl-glutathione; GLO2 (hydroxyacyl glutathione hydrolase) converts the latter substance to D-lactic a…	2.01145
Ssc.9951.1.A1_at	CN166129	similar to glucosamine-phosphate N-acetyltransferase 1	LOC100152942	This enzyme belongs to the family of transferases, specifically those acyltransferases transferring groups other than aminoacyl groups. The systematic name of this enzyme class is acetyl-CoA:D-glucosamine-6-phosphate N-acetyltransferase. Other names in common use include phosphoglucosamine transacetylase, phosphoglucosamine acetylase, glucosamine-6-phosphate acetylase, D-glucosamine-6-P N-acetylt…	2.1661
Ssc.4104.1.S1_at	CN162948	similar to DNA-damage-inducible transcript 4 protein (Protein regulated in development and DNA damage response 1) (REDD-1) (HIF-1 responsive protein RTP801)	LOC100153821	Inhibits cell growth by regulating the TOR signaling pathway upstream of the TSC1-TSC2 complex and downstream of AKT1. Promotes neuronal cell death.	2.29543
Ssc.8014.1.S1_at	BQ600009	similar to DEK oncogene	LOC100156871	This gene encodes a protein with one SAP domain. This protein binds to cruciform and superhelical DNA and induces positive supercoils into closed circular DNA and is also involved in splice site selection during mRNA processing. Chromosomal aberrations involving this region, increased expression of this gene and the presence of antibodies against this protein are all associated with various disea…	2.4053
Ssc.21829.1.S1_at	CF789518	Similar to centrosomal protein 290kDa	LOC100155832		2.13539
Ssc.16430.1.S1_at	CO943642	similar to CD164 molecule, sialomucin	LOC100152548		2.09844
Ssc.5538.1.S1_at	CN153105	similar to Carbonic anhydrase 2 (Carbonic anhydrase II) (Carbonate dehydratase II) (CA-II) (Carbonic anhydrase C) (CAC)	LOC100154873	Carbonic anhydrase II is expressed at high levels in osteoclasts during bone resorption. Laitala and Vaananen (1994) demonstrated in 2 in vitro culture systems that antisense RNA and DNA blocked expression of CA II and led to decreased bone resorption. In the choroid plexus, carbonic anhydrase II supports the transport of bicarbonate ions, sodium ions, and water from the blood to the cerebrospina…	3.16028
Ssc.24243.1.S1_at	CK450524	similar to Calcium-binding protein 39 (Protein Mo25)	LOC100157453	By immunoprecipitation analysis of human and rat cells, Boudeau et al. (2003) showed that MO25-alpha associated with STRAD-alpha (608626) and LKB1. Cotransfection and mutation analysis revealed that MO25-alpha interacted directly with STRAD-alpha rather than with LKB1, and the interaction required the last 3 residues of STRAD-alpha. MO25-alpha also interacted with STRAD-beta (ALS2CR2; 607333) in …	3.80194
Ssc.24732.1.S1_at	CK463727	similar to Bardet-Biedl syndrome 5	LOC100156983	The Bardet–Biedl syndrome is a ciliopathic human genetic disorder that produces many effects and affects many body systems. It is characterized principally by obesity, retinitis pigmentosa, polydactyly, mental retardation, hypogonadism, and renal failure in some cases.[	2.62358
Ssc.9099.1.A1_at	CN162716	similar to AP-4 complex subunit sigma-1 (Adapter-related protein complex 4 subunit sigma-1) (Sigma-1 subunit of AP-4) (AP-4 adapter complex subunit sigma-1) (Sigma4-adaptin)	LOC100154615	The heterotetrameric adaptor protein (AP) complexes sort integral membrane proteins at various stages of the endocytic and secretory pathways. AP4 is composed of 2 large chains, beta-4 (AP4B1; 607245) and epsilon-4 (AP4E1; 607244), a medium chain, mu-4 (AP4M1; 602296), and a small chain, sigma-4 (AP4S1).	2.24004
Ssc.6238.3.S1_at	BI346291	similar to adenylate kinase 3	LOC100155691	Using primers based on the conserved region of mitochondrial Ak3 cDNA from bovine, rat, and mouse, followed by 5-prime and 3-prime RACE, Noma et al. (2001) cloned human AK3 from a liver cDNA library. The deduced 227-amino acid protein has a calculated molecular mass of 25.6 kD. AK3 shares 57.4% amino acid identity with AK4 (AK3L1; 103030). It shares 75%, 90%, and 91% amino acid identity with bovi…	2.47151
Ssc.6238.2.S1_at	BI400300	similar to adenylate kinase 3	LOC100155691	Using primers based on the conserved region of mitochondrial Ak3 cDNA from bovine, rat, and mouse, followed by 5-prime and 3-prime RACE, Noma et al. (2001) cloned human AK3 from a liver cDNA library. The deduced 227-amino acid protein has a calculated molecular mass of 25.6 kD. AK3 shares 57.4% amino acid identity with AK4 (AK3L1; 103030). It shares 75%, 90%, and 91% amino acid identity with bovi…	2.59408
Ssc.9781.1.S1_at	NM_213910.1	serpin peptidase inhibitor, clade E (nexin, plasminogen activator inhibitor type 1), member 1	SERPINE1	The SERPINA1 gene encodes alpha-1-antitrypsin (AAT), also known as protease inhibitor (PI), a major plasma serine protease inhibitor. AAT complexes predominantly with elastase, but also with trypsin, chymotrypsin, thrombin, and bacterial proteases. The most important inhibitory action of AAT is that against neutrophil elastase (ELANE, or HLE; 130130), a protease that degrades elastin of the alveo…	2.35702
Ssc.8220.1.A2_at	BX925515	RNA binding motif protein 39	RBM39		2.02152
Ssc.11079.1.A1_at	NM_213936.1	ribonuclease, RNase A family, 4	RNASE4	Ribonuclease (commonly abbreviated RNase) is a type of nuclease that catalyzes the degradation of RNA into smaller components. Ribonucleases can be divided into endoribonucleases and exoribonucleases, and comprise several sub-classes within the EC 2.7 (for the phosphorolytic enzymes) and 3.1 (for the hydrolytic enzymes) classes of enzymes.	2.12169
Ssc.8330.1.S1_at	NM_214356.1	regulator of G-protein signaling 5	RGS5	Regulators of G protein signalling (or RGS) are protein structural domains that activate GTPases for heterotrimeric G-protein alpha-subunits.	2.04829
Ssc.21016.1.S1_at	M86444.1	radixin	RDX	Radixin is a cytoskeletal protein that may be important in linking actin to the plasma membrane. It is highly similar in sequence to both ezrin and moesin. The radixin gene has been localized by fluorescence in situ hybridization to 11q23. A truncated version representing a pseudogene (RDXP2) was assigned to Xp21.3. Another pseudogene that seemed to lack introns (RDXP1) was mapped to 11p by South…	2.1812
Ssc.10131.1.A1_at	BI399912	pyruvate dehydrogenase kinase, isozyme 4	PDK4	See PDK1 (602524). By positional cloning in the 7q21.3-q22.1 region linked with insulin resistance and NIDDM (125853) in Pima Indians, Rowles et al. (1996) identified the gene encoding PDK4. The PDK4 gene encodes a protein with a calculated molecular weight of 46,466. PDK4 mRNA was detected in all tissues examined, with the highest levels in heart and skeletal muscle. The PDK4 gene consists of 11…	2.16165
Ssc.26386.1.A1_at	BF703676	PUA protein	LOC595107		2.12648
Ssc.6525.2.A1_at	BF711217	Protein phosphatase 1, regulatory (inhibitor) subunit 12A	PPP1R12A	Protein Phosphatase 1 (PP1) is a Mn2+-dependent protein phosphatase with activity towards phosphoserine/threonine residues. It consists of the 330 amino-acid catalytic subunit of the α-isoform of type 1 protein phosphatase from rabbit skeletal muscle (1,2). Recombinant PPI shows some activity towards phosphotyrosine residues (3,4).	4.09322
Ssc.5232.2.A1_a_at	CO943144	protein phosphatase 1, catalytic subunit, beta isoform	PPP1CB	Protein phosphatase-1 (PP1) is 1 of 4 major serine/threonine-specific protein phosphatases involved in the dephosphorylation of a variety of proteins. These enzymes work in opposition to the protein kinases to control the level of phosphorylation. PP1 has 3 catalytic subunits, designated alpha (176875), beta, and gamma (176914). PP1-beta is also referred to as PP1-delta.	2.18008
Ssc.5232.1.S1_a_at	NM_214184.1	protein phosphatase 1, catalytic subunit, beta isoform	PPP1CB	Protein phosphatase-1 (PP1) is 1 of 4 major serine/threonine-specific protein phosphatases involved in the dephosphorylation of a variety of proteins. These enzymes work in opposition to the protein kinases to control the level of phosphorylation. PP1 has 3 catalytic subunits, designated alpha (176875), beta, and gamma (176914). PP1-beta is also referred to as PP1-delta.	2.59101
Ssc.13880.1.A1_at	CO950572	pinin, desmosome associated protein	PNN	Desmosomes are intimately involved in the structural and functional integration of adjacent epithelial cells. They serve as reinforcement sites of cell-cell adhesion, as well as points for lateral anchorage of the intermediate scaffold of the epithelial cell. A number of proteins associated with desmosomes have been identified, including desmoplakin (125647), plakoglobin (173325), desmogleins (e.…	2.05785
Ssc.5227.1.S2_at	BI405056	phospholamban	PLN	Phospholamban is expressed in the sarcoplasmic reticulum membrane as a 30-kD homopentamer. It controls cellular calcium levels by a mechanism that depends on its phosphorylation (summary by Oxenoid and Chou, 2005).	3.06848
Ssc.5227.1.S1_at	NM_214213.1	phospholamban	PLN	Phospholamban is expressed in the sarcoplasmic reticulum membrane as a 30-kD homopentamer. It controls cellular calcium levels by a mechanism that depends on its phosphorylation (summary by Oxenoid and Chou, 2005).	2.57602
Ssc.22083.1.S1_at	BX666697	Nicotinamide phosphoribosyltransferase	NAMPT	The enzyme NAMPT (EC 2.4.2.12) converts nicotinamide (vitamin B3) to nicotinamide mononucleotide. NAMPT is the rate-limiting component of the nicotinamide adenine dinucleotide (NAD+) biosynthesis pathway (summary by Revollo et al., 2004).	2.85345
Ssc.335.1.S2_at	AF188635.1	myostatin	MSTN	The transforming growth factor-beta superfamily encompasses a large number of growth and differentiation factors that play important roles in regulating embryonic development and in maintaining tissue homeostasis in adult animals. Myostatin, or GDF8, is a member of this superfamily with a role in the control and maintenance of skeletal muscle mass	2.24876
Ssc.3654.1.A1_at	CK463456	membrane-associated ring finger (C3HC4) 6	2010-03-06	MARCH6 is an E3 ubiquitin (see 191339) ligase that localizes to endoplasmic reticulum (ER) membranes (Hassink et al., 2005). Hassink et al. (2005) showed that the isolated RING domain of human TEB4 interacted with UBC7 (UBE2G2; 603124) and promoted lys48-specific ubiquitin-ubiquitin linkage. Under ER stress, TEB4 catalyzed its own degradation in a RING finger- and proteasome-dependent manner. Mor…	2.44838
Ssc.16335.1.S1_at	AY686760.1	lipoprotein lipase	LPL	Ling et al. (2003) nstrated that PRL (176760) directly affects and inhibits the LPL activity in human adipose tissue via functional PRL receptors (176761), suggesting an important role for PRL in regulating adipose tissue metabolism during lactation	3.04749
Ssc.1147.2.S1_at	BF712908	Lipoprotein lipase	LPL	Ling et al. (2003) demonstrated that PRL (176760) directly affects and inhibits the LPL activity in human adipose tissue via functional PRL receptors (176761), suggesting an important role for PRL in regulating adipose tissue metabolism during lactation	2.14538
Ssc.16335.1.S2_at	X62984.1	lipoprotein lipase	LPL	Ling et al. (2003) demonstrated that PRL (176760) directly affects and inhibits the LPL activity in human adipose tissue via functional PRL receptors (176761), suggesting an important role for PRL in regulating adipose tissue metabolism during lactation	2.638
Ssc.15823.1.S1_at	CN155839	laminin, beta 1	LAMB1	The major components of basal laminae are the glycoproteins laminin and collagen IV (see 120130), both of which are heterotrimers. Laminin is a cruciform protein trimer of chains that when originally isolated from the extracellular matrix of tumor cells, were named A, B1, and B2, but were renamed alpha-1, beta-1, and gamma-1, respectively (Burgeson et al., 1994). The laminin and collagen IV isofo…	2.54224
Ssc.16664.1.A1_at	BG382637	Kruppel-like factor 9	KLF9	Imhof et al. (1999) found that mouse Bteb1 is a strong activator of Ap2-alpha (107580) promoter activity. They also showed that Bteb1 and Klf12 (607531), an Ap2-alpha repressor, interact in a mutually exclusive manner with overlapping binding sites within the promoter region of Ap2-alpha. Using microarray analysis, Good and Tangye (2007) showed that naive splenic B cells expressed higher levels o…	2.05926
Ssc.9984.1.A1_at	BI399508	Kruppel-like factor 4	KLF4	Yet et al. (1998) found that recombinant KLF4 bound specifically to a probe containing the CACCC site of the beta-globin gene (141900) in gel mobility shift assays.Shields et al. (1996) found that transfection of mouse Gklf into COS-1 cells caused an inhibition of DNA synthesis. Yet et al. (1998) found that, in contrast to other members of the EKLF family, which are transcriptional activators, KL…	2.9556
Ssc.15865.1.S1_at	AY010069.2	karyopherin alpha 3 (importin alpha 4)	KPNA3	Using an in vitro import assay based on permeabilized HeLa cells to study the import substrate specificity of all ubiquitously expressed importins, including KPNA3, Kohler et al. (1999) found that all importins tested were able to transport HNRNPK (600712) and PCAF (602303), in addition to the standard test substrates, but only KPNA4 (601892) showed a strong preference for the import of GDP/GTP e…	2.2049
Ssc.26122.1.A1_at	AY585269.2	insulin induced gene 2	INSIG2	The gated movement of sterol regulatory element-binding proteins (see SREBP2; 600481) from the endoplasmic reticulum (ER) to the Golgi complex is the central event in lipid homeostasis in animal cells. SREBPs activate genes encoding enzymes required for synthesis of cholesterol, fatty acids, triglycerides, and phospholipids. In the presence of sterols, INSIG2 regulates lipid synthesis by blocking…	2.21962
Ssc.11070.1.S1_at	M81771.1	Ig gamma 2b chain constant region	IGG2B		2.36352
Ssc.19798.1.S1_at	BX675303	hypothetical protein LOC100157263	LOC100157263		2.15103
Ssc.1231.1.A1_at	CO993113	heat shock 105kDa/110kDa protein 1	HSPH1	By sequencing clones obtained from an immature myeloid leukemia cell line cDNA library, Nagase et al. (1996) cloned HSPH1, which they designated KIAA0201. The deduced 858-amino acid protein contains an HSP70 (see HSPA1A; 140550)-like motif and shares 93.4% identity with mouse Hsph1-alpha. Northern blot analysis detected highest expression in brain, lung, and testis. Expression was lower in heart,…	3.64723
Ssc.20913.1.S1_at	CN161066	growth arrest and DNA-damage-inducible, alpha	GADD45A	Ionizing radiation can induce specific genes in mammalian and other eukaryotic cells. Two such genes, often referred to as GADD45 and GADD153 (126337), are strongly and coordinately induced by ultraviolet radiation and alkylating agents in human and hamster cells. (These genes are designated GADD for 'growth arrest- and DNA damage-inducible.') Papathanasiou et al. (1991) found that GADD45 but not…	2.37084
Ssc.9637.1.S2_at	CK457215	glutamate-ammonia ligase (glutamine synthetase)	GLUL	Glutamine is a main source of energy and is involved in cell proliferation, inhibition of apoptosis, and cell signaling (Haberle et al., 2005). Fetal glutamine requirements are very high and depend largely on active glutamine synthesis and the release of glutamine into the fetal circulation by the placenta. Glutamine synthetase (EC 6.3.1.2), also called glutamate-ammonia ligase (GLUL), is express…	2.57295
Ssc.9637.1.S1_at	NM_213909.1	glutamate-ammonia ligase (glutamine synthetase)	GLUL	Glutamine is a main source of energy and is involved in cell proliferation, inhibition of apoptosis, and cell signaling (Haberle et al., 2005). Fetal glutamine requirements are very high and depend largely on active glutamine synthesis and the release of glutamine into the fetal circulation by the placenta. Glutamine synthetase (EC 6.3.1.2), also called glutamate-ammonia ligase (GLUL), is express…	4.25478
Ssc.4368.3.S1_at	BP463181	F-box protein 32	FBXO32	An F-box motif is found in a family of proteins that function as one component of the SCF (SKP1 (601434)-cullin (603134)-F-box) complex of Ub protein ligases (E3s). FBXO32 is a member of the FBXO subfamily of proteins that have an F-box but no recognized substrate-binding region	2.3389
Ssc.4871.1.S1_at	NM_001001861.1	chemokine (C-X-C motif) ligand 2	CXCL2	Chemokines are a group of small (approximately 8 to 14 kD), mostly basic, structurally related molecules that regulate cell trafficking of various types of leukocytes through interactions with a subset of 7-transmembrane, G protein-coupled receptors. Chemokines also play fundamental roles in the development, homeostasis, and function of the immune system, and they have effects on cells of the cen…	2.26504
Ssc.31165.1.S1_at	BF191227	caveolin 2	CAV2	Scherer et al. (1996) identified a protein related to caveolin-1 (CAV1; 601047) through microsequencing of adipocyte-derived caveolin-enriched membranes. They called the novel protein caveolin-2. They stated that caveolins-1 and -2 are similar in most respects. For both caveolin-1 and caveolin-2, mRNAs are most abundantly expressed in white adipose tissue and are induced during adipocyte differen…	2.81234
Ssc.235.2.S1_at	M20160.1	calpastatin	CAST	Calpastatin is an endogenous inhibitor of calpains (see 114170) consisting of 4 inhibitory repeats, each of which neutralizes an activated calpain. Unlike proteinases, it is an intrinsically unstructured protein, adopting a defined structure only upon binding to active calpain. In erythrocytes of patients with essential hypertension (see 145500), the level of calpastatin activity is significantly…	2.21583
Ssc.13482.1.S1_at	NM_214351.1	beta-1,3-N-acetylgalactosaminyltransferase 1 (globoside blood group)	B3GALNT1	B3GALT3 encodes beta-1,3-N-acetylgalactosaminyltransferase (EC 2.4.1.79), an enzyme that catalyzes the addition of GalNAc onto globotriaosylceramide (GB3), the P(k) blood group antigen, to form GB4, the P blood group antigen (see 111400). P(k) is synthesized by alpha-1,4-galactosyltransferase (A4GALT; 607922).	3.04757
Ssc.17955.1.A1_at	CF175506	Antizyme inhibitor 1	AZIN1	Ornithine decarboxylase (ODC; 165640), a key enzyme in polyamine biosynthesis, is induced rapidly by various growth and differentiation stimuli. In rat, ODC is regulated by a destabilizing antizyme (see 601579), which inhibits ODC activity and accelerates its proteasomal degradation, and by a stabilizing antizyme inhibitor, which stabilizes ODC by binding and trapping the antizyme. OAZIN is a hom…	2.4725
Ssc.3835.1.S1_at	NM_001001637.1	alpha-actinin-2-associated LIM protein	LIM		2.02883
Ssc.1203.1.S1_at	AU055626	adiponectin, C1Q and collagen domain containing	ADIPOQ	Adiponectin is a hormone secreted by adipocytes that regulates energy homeostasis and glucose and lipid metabolism. Adipocytes also produce and secrete proteins such as leptin (LEP; 164160), adipsin (factor D; 134350), various other complement components (e.g., properdin (see 138470) and C3a (see 120700)), and tumor necrosis factor (TNF; 191160), suggesting a possible link to the immune system. A…	2.4232
Ssc.1114.1.A1_at	AU059182	ADAM metallopeptidase domain 10	ADAM10		2.0398
Ssc.142.1.S1_at	NM_214039.1	acyl-Coenzyme A dehydrogenase, C-4 to C-12 straight chain	ACADM	Matsubara et al. (1986) stated that 5 acyl-CoA dehydrogenases had been reported: short-chain (606885), medium-chain (EC 1.3.99.3), and long-chain (609576) acyl-CoA dehydrogenases; isovaleryl-CoA dehydrogenase (243500); and 2-methyl branched-chain acyl-CoA dehydrogenase. The first 3 catalyze the initial reaction in the beta-oxidation of fatty acids, while the last 2 catalyze the dehydrogenation of…	2.20512
Ssc.11096.1.S1_at	NM_213938.1	3-oxoacid CoA transferase 1	OXCT1	Ketone bodies are major vectors of energy transfer from the liver to extrahepatic tissues and are the main source of lipid-derived energy for the brain. As the first step of ketone body utilization, succinyl-CoA:3-oxoacid CoA transferase (SCOT, or OXCT1; EC 2.8.3.5) catalyzes the reversible transfer of CoA from succinyl-CoA to acetoacetate (Mitchell et al., 1995).	2.30584
Ssc.777.1.S1_at	AF414124.1	11-beta hydroxysteroid dehydrogenase isoform 1	HSD11B1	Work by Nikkila et al. (1993) indicated that the liver isozyme HSD11B1 is probably not the cause of apparent mineralocorticoid excess with hypertension. Further studies by Mune et al. (1995) demonstrated that this syndrome is due to mutations in the kidney/placental isozyme (type II) of HSD11 (HSD11B2). Draper et al. (2002) studied the microsatellites CA19 and CA15 from DNA of 413 normal individu…	2.42625
Ssc.14592.2.A1_at	AJ653382	---	---		3.51297
Ssc.29104.1.S1_at	AJ655772	---	---		2.07669
Ssc.8266.1.A1_at	AJ656748	---	---		2.4178
Ssc.23294.1.S1_at	AJ656883	---	---		2.06158
Ssc.28938.1.A1_at	AJ657768	---	---		2.11202
Ssc.8607.1.S1_at	AJ657979	---	---		2.1547
Ssc.27296.1.S1_at	AJ663203	---	---		2.02654
Ssc.15015.1.S1_at	AJ663381	---	---		2.21172
Ssc.7455.1.A1_at	AJ666230	---	---		2.50282
Ssc.27354.1.S1_at	AJ666521	---	---		2.62281
Ssc.14247.2.A1_at	AJ669097	---	---		3.01822
Ssc.18220.1.S1_at	AJ680990	---	---		2.044
Ssc.15952.1.S1_at	AY007222.1	---	---		2.47955
Ssc.2481.1.S1_at	BE012635	---	---		2.32239
Ssc.2948.1.S1_at	BE030700	---	---		3.16231
Ssc.2878.1.A1_at	BE032283	---	---		2.12817
Ssc.16809.1.S1_at	BE233822	---	---		2.04991
Ssc.938.1.S1_at	BE235010	---	---		2.20519
Ssc.14573.1.S1_at	BE235634	---	---		2.80137
Ssc.30767.1.A1_at	BF078746	---	---		2.05354
Ssc.10316.1.S1_at	BF198676	---	---		2.83714
Ssc.5407.1.A1_at	BF702245	---	---		2.51377
Ssc.7609.1.A1_at	BF703059	---	---		2.20684
Ssc.8663.1.A1_at	BF703355	---	---		2.11892
Ssc.1135.1.A1_at	BF703621	---	---		2.28641
Ssc.8497.1.A1_at	BF703870	---	---		2.24339
Ssc.6733.1.S1_at	BF704521	---	---		2.49704
Ssc.8896.1.A1_at	BF708619	---	---		2.91724
Ssc.9022.1.A1_at	BF709139	---	---		2.85142
Ssc.1340.1.A1_at	BF709883	---	---		2.35195
Ssc.9522.1.A1_at	BF710766	---	---		2.50841
Ssc.8331.1.S1_at	BF713029	---	---		2.00545
Ssc.30680.1.A1_at	BG383864	---	---		2.42306
Ssc.30930.1.A1_at	BG609293	---	---		2.58135
Ssc.6338.2.S1_at	BG894410	---	---		2.40388
Ssc.15621.1.A1_at	BG894549	---	---		2.04385
Ssc.11382.1.S1_at	BI182211	---	---		2.3183
Ssc.8845.1.S1_at	BI182338	---	---		3.00327
Ssc.26113.1.S1_at	BI182428	---	---		2.17381
Ssc.8473.1.S1_at	BI182631	---	---		2.1443
Ssc.20329.1.S1_at	BI182851	---	---		2.47658
Ssc.11743.1.S1_at	BI184304	---	---		2.9554
Ssc.10175.1.S1_at	BI184419	---	---		2.24599
Ssc.11815.1.A1_s_at	BI184933	---	---		2.25368
Ssc.15069.1.S1_at	BI345060	---	---		3.96285
Ssc.19629.1.A1_at	BI400602	---	---		3.37552
Ssc.10299.1.A1_at	BI400678	---	---		2.05825
Ssc.10383.1.A1_at	BI400876	---	---		2.03403
Ssc.12523.1.A1_at	BI402693	---	---		2.51842
Ssc.2708.1.S1_at	BI404792	---	---		2.53116
Ssc.13291.1.S1_at	BI404829	---	---		2.16592
Ssc.13464.2.A1_at	BI405216	---	---		3.27831
Ssc.19588.2.A1_at	BM083187	---	---		2.33492
Ssc.12654.2.A1_at	BM190416	---	---		2.43787
Ssc.30663.1.A1_at	BM658986	---	---		2.12201
Ssc.2695.2.S1_a_at	BP157354	---	---		2.40844
Ssc.11158.2.S1_at	BP157672	---	---		2.15476
Ssc.6436.2.S1_at	BP433982	---	---		2.65628
Ssc.1093.1.A1_at	BQ597478	---	---		2.91391
Ssc.4549.1.A1_at	BQ597564	---	---		2.0337
Ssc.10665.1.A1_at	BQ597590	---	---		2.06277
Ssc.15613.1.A1_at	BQ597965	---	---		2.25594
Ssc.4730.1.A1_at	BQ598073	---	---		2.24335
Ssc.7236.1.A1_at	BQ598302	---	---		2.25977
Ssc.29959.1.A1_at	BQ598658	---	---		2.17741
Ssc.7431.1.A1_at	BQ598695	---	---		2.51271
Ssc.6846.1.A1_at	BQ599050	---	---		2.40016
Ssc.7581.1.A1_at	BQ599341	---	---		2.64705
Ssc.14095.1.A1_at	BQ600160	---	---		2.00481
Ssc.14356.1.A1_at	BQ601968	---	---		2.79849
Ssc.14409.1.A1_at	BQ602189	---	---		2.62017
Ssc.10946.2.A1_at	BQ602339	---	---		3.06447
Ssc.14447.1.A1_at	BQ602365	---	---		2.12443
Ssc.10679.1.S1_at	BQ602553	---	---		2.22274
Ssc.13464.1.A1_at	BQ602866	---	---		3.14034
Ssc.6454.1.S1_at	BQ602900	---	---		2.72779
Ssc.15021.2.A1_at	BQ602921	---	---		2.24309
Ssc.2726.1.A1_at	BQ602938	---	---		2.34989
Ssc.5668.1.S1_at	BQ603565	---	---		2.33625
Ssc.12135.1.A1_at	BQ603671	---	---		2.18592
Ssc.7040.1.A1_at	BQ604027	---	---		2.68037
Ssc.13156.1.A1_at	BQ604560	---	---		2.5195
Ssc.3392.1.A1_at	BQ604564	---	---		2.12371
Ssc.13219.1.S1_at	BQ604829	---	---		2.22453
Ssc.13239.1.A1_at	BQ604923	---	---		2.42541
Ssc.5395.1.S1_at	BX665103	---	---		2.22016
Ssc.19603.2.S1_at	BX665733	---	---		2.06988
Ssc.22622.1.S1_at	BX666099	---	---		2.22701
Ssc.9634.1.A1_at	BX666770	---	---		2.37837
Ssc.21577.2.S1_at	BX667922	---	---		2.7487
Ssc.7007.1.S1_at	BX671205	---	---		2.15813
Ssc.22942.1.S1_at	BX671304	---	---		2.69217
Ssc.10822.1.S1_at	BX671544	---	---		2.93897
Ssc.10299.2.S1_at	BX673545	---	---		2.47305
Ssc.8634.1.A1_at	BX674030	---	---		2.23574
Ssc.31073.1.S1_at	BX674608	---	---		2.73113
Ssc.21567.1.S1_at	BX674802	---	---		2.25205
Ssc.26113.2.S1_at	BX914409	---	---		2.8166
Ssc.25364.1.S1_at	BX915506	---	---		2.2158
Ssc.25781.1.S1_at	BX922268	---	---		2.41131
Ssc.5407.2.S1_at	BX922466	---	---		2.54915
Ssc.25376.1.S1_at	BX923799	---	---		2.57583
Ssc.11150.1.S1_at	BX926145	---	---		2.85822
Ssc.4829.2.A1_at	CA779274	---	---		2.04912
Ssc.15466.1.S1_at	CA779997	---	---		2.21798
Ssc.1081.2.S1_at	CB338008	---	---		2.71293
Ssc.17506.1.S1_at	CD572669	---	---		2.21747
Ssc.20942.2.A1_at	CF180268	---	---		2.01315
Ssc.3313.1.S1_at	CF180730	---	---		2.28598
Ssc.31013.1.A1_s_at	CF180828	---	---		2.33763
Ssc.29609.2.A1_at	CF359628	---	---		4.37526
Ssc.18695.1.A1_at	CF359846	---	---		2.04827
Ssc.14244.1.A1_at	CF360047	---	---		2.81318
Ssc.18804.1.A1_at	CF362332	---	---		3.60523
Ssc.22085.2.A1_at	CF362605	---	---		2.98962
Ssc.19353.1.S1_at	CF364340	---	---		2.13887
Ssc.27539.2.A1_a_at	CF365058	---	---		2.28553
Ssc.6737.2.A1_at	CF365450	---	---		3.63618
Ssc.20371.1.A1_at	CF365969	---	---		2.39266
Ssc.19005.1.A1_at	CF366212	---	---		2.12663
Ssc.5660.1.A1_at	CF368701	---	---		2.19725
Ssc.19338.1.A1_at	CF368988	---	---		2.01793
Ssc.7449.1.A1_at	CF789176	---	---		2.3012
Ssc.4141.2.S1_at	CF789661	---	---		2.07284
Ssc.3477.3.S1_at	CF790308	---	---		2.65967
Ssc.22298.1.A1_at	CF790602	---	---		2.07994
Ssc.9586.2.S1_at	CF791763	---	---		2.69468
Ssc.22369.1.A1_at	CF792106	---	---		2.61867
Ssc.21705.1.S1_at	CF792253	---	---		2.14736
Ssc.29061.1.A1_at	CF792725	---	---		2.13971
Ssc.19005.2.S1_at	CF794290	---	---		2.19887
Ssc.13719.2.A1_a_at	CF795730	---	---		2.54385
Ssc.21958.1.S1_at	CF796170	---	---		3.68182
Ssc.23632.1.S1_at	CK451466	---	---		2.20643
Ssc.23937.1.A1_at	CK451959	---	---		2.24255
Ssc.23961.1.S1_at	CK452494	---	---		2.2844
Ssc.1193.2.S1_at	CK454705	---	---		2.16176
Ssc.18609.1.A1_at	CK455749	---	---		2.1134
Ssc.24037.1.S1_at	CK455946	---	---		2.35256
Ssc.18335.2.A1_at	CK456305	---	---		2.45064
Ssc.22092.2.A1_at	CK456405	---	---		2.43071
Ssc.10946.1.S1_at	CK456879	---	---		2.53753
Ssc.24412.2.S1_at	CK457188	---	---		2.62314
Ssc.7745.1.A1_at	CK457316	---	---		2.21683
Ssc.13767.1.A1_at	CK457495	---	---		2.14783
Ssc.1837.2.A1_at	CK457954	---	---		2.93396
Ssc.1534.1.A1_at	CK461374	---	---		2.26048
Ssc.7395.1.A1_a_at	CK462435	---	---		2.03156
Ssc.4271.1.S1_at	CK462444	---	---		2.24709
Ssc.24679.1.S1_at	CK462508	---	---		2.4135
Ssc.10308.1.A1_at	CK463397	---	---		3.27614
Ssc.494.1.S2_at	CK463653	---	---		2.03116
Ssc.24719.1.S1_at	CK463776	---	---		3.13739
Ssc.10926.1.A1_at	CK463947	---	---		2.17081
Ssc.25150.1.S1_at	CK464331	---	---		2.55418
Ssc.26840.2.S1_at	CK466135	---	---		2.21251
Ssc.3086.1.S1_at	CN030366	---	---		3.31371
Ssc.22690.1.A1_at	CN031972	---	---		2.36413
Ssc.14035.1.S1_at	CN069482	---	---		2.19042
Ssc.27539.1.A1_at	CN153129	---	---		2.51968
Ssc.27309.1.S1_at	CN153376	---	---		2.64707
Ssc.25441.1.A1_at	CN153608	---	---		2.66718
Ssc.7060.1.A1_at	CN158036	---	---		2.35681
Ssc.7212.1.A1_at	CN158324	---	---		2.31867
Ssc.27546.1.S1_at	CN159074	---	---		2.76579
Ssc.28309.1.A1_at	CN159733	---	---		2.18982
Ssc.3678.1.S1_at	CN160020	---	---		2.32154
Ssc.7034.2.S1_at	CN161266	---	---		2.31028
Ssc.7906.1.A1_at	CN162597	---	---		2.17593
Ssc.22357.1.A1_at	CN162847	---	---		2.43437
Ssc.12970.1.S1_at	CN162938	---	---		2.34932
Ssc.19906.1.S1_at	CN162986	---	---		2.32541
Ssc.13954.1.A1_at	CN163216	---	---		2.55117
Ssc.26929.1.S1_at	CN163350	---	---		2.39643
Ssc.10231.1.A1_at	CN163519	---	---		2.07149
Ssc.27533.1.A1_at	CN164599	---	---		2.7257
Ssc.8473.1.S2_at	CN165499	---	---		2.82566
Ssc.11469.1.A1_at	CO940240	---	---		2.25965
Ssc.17326.1.A1_at	CO940535	---	---		2.05569
Ssc.7947.1.A1_at	CO940575	---	---		2.96871
Ssc.8161.1.A1_at	CO940889	---	---		2.01232
Ssc.29631.1.A1_at	CO943337	---	---		2.87716
Ssc.29719.1.A1_at	CO944254	---	---		4.04734
Ssc.6714.1.A1_at	CO946661	---	---		2.17961
Ssc.29157.1.A1_at	CO950227	---	---		2.7
Ssc.29217.1.S1_at	CO952117	---	---		2.3282
Ssc.29266.1.A1_at	CO953544	---	---		2.74916
Ssc.29392.1.A1_at	CO954737	---	---		2.11523
Ssc.30146.1.A1_at	CO987145	---	---		2.1009
Ssc.6718.1.S1_at	CO989326	---	---		2.24454
Ssc.1081.3.A1_at	CO989973	---	---		2.52855
Ssc.11008.1.S1_at	CO991895	---	---		2.02993
Ssc.31011.1.A1_at	CO993578	---	---		2.72031
Ssc.11623.1.A1_at	CO994035	---	---		2.4654
Ssc.31104.1.A1_at	CO994159	---	---		3.51582
Ssc.13870.1.A1_at	Z98836	---	---		3.46866
