# Supplementary material for: Distinctive Genes Determine Different Intramuscular Fat and Muscle Fiber Ratios of the longissimus dorsi Muscles in Jinhua and Landrace Pigs
Source: PLoS One. 2013 Jan 3;8(1):e53181. doi: 10.1371/journal.pone.0053181 (PMC3536781; doi:10.1371/journal.pone.0053181)
Supplement: Table S11 — 525 genes upregulated in longissium dorsi muscles of Jinhua pig versus Landrace at d150 of age stage (Jinhua-d150-LD-up). (XLS) [file pone.0053181.s011.xls]

## Sheet: Table S11
Table S11. 525 genes upregulated in longissium dorsi muscles of Jinhua pig versus Landrace at d150 of age stage (Jinhua-d150-LD-up)
probe	public ID	Gene Title	Gene Symbol	Gene description	JH150_LD_VS_CB150_LD
SscAffx.8.1.S1_s_at	NM_001005154.1	v-myc myelocytomatosis viral oncogene homolog (avian)	MYC	The MYC protooncogene encodes a DNA-binding factor that can activate and repress transcription. Via this mechanism, MYC regulates expression of numerous target genes that control key cellular functions, including cell growth and cell cycle progression. MYC also has a critical role in DNA replication. Deregulated MYC expression resulting from various types of genetic alterations leads to constitut…	2.22449
Ssc.16034.1.A1_at	AB030030.1	v-ets erythroblastosis virus E26 oncogene homolog (avian)	ERG	Murakami et al. (1993) found that ERG2 is a nuclear phosphoprotein that binds purine-rich sequences. With a half-life of 21 hours, it is considerably more stable than the short-lived ETS1 and ETS2 (164740) proteins. Like other ETS proteins, ERG2 is a sequence-specific DNA-binding protein and is expressed at higher levels in early myeloid cells than in mature lymphoid cells. Murakami et al. (1993)…	2.23836
Ssc.13859.1.A1_at	CN069994	Unc-45 homolog B	UNC45B	UNC45B plays a role in myoblast fusion and sarcomere organization (Price et al., 2002). antisense oligonucleotide inhibition of mouse Unc45b mRNA expression reduced myoblast fusion and altered sarcomere formation in C2C12 cells. The altered sarcomere organization was not associated with any changes in skeletal myosin heavy chain (MYH1; 160730) protein levels.	2.47312
Ssc.30127.1.A1_at	CO986660	UDP-glucose pyrophosphorylase 2	UGP2	UDP-glucose pyrophosphorylase (UGP; EC 2.7.7.9) catalyzes the transfer of a glucose moiety from glucose-1-phosphate to MgUTP, forming UDP-glucose and MgPPi.	2.07629
Ssc.369.1.S1_at	NM_214115.1	ubiquitous PKC-potentiated PP1 inhibitor	PHI-1		2.1055
Ssc.2073.1.A1_at	CO947028	ubiquitin carboxyl-terminal esterase L1 (ubiquitin thiolesterase)	UCHL1	UCHL1 is a member of a gene family whose products hydrolyze small C-terminal adducts of ubiquitin to generate the ubiquitin monomer. Expression of UCHL1 is highly specific to neurons and to cells of the diffuse neuroendocrine system and their tumors. It is present in all neurons	2.85437
Ssc.7870.2.S2_at	CF795877	UB2D2	LOC780418	Ubiquitin-conjugating enzyme E2, catalytic (UBCc)domain. This is part of the ubiquitin-mediated protein degradation pathway in which a thiol-ester linkage forms between a conserved cysteine and the C-terminus of ubiquitin and complexes with ubiquitin	2.16435
Ssc.15876.1.S1_at	AF030318.1	tuftelin	TUFT1	Tuftelin is an acidic protein found in developing and mature extracellular enamel, the unique and highly mineralized ectodermal tissue covering vertebrate teeth (Deutsch, 1989; Deutsch et al., 1991). It is thought to play a major role in mineralization and structural organization of enamel.	2.1059
Ssc.5614.1.S1_at	NM_214191.1	tryptase	PMCT7	Tryptases are serine proteases implicated in asthma and are highly expressed in human mast cells. They are derived from at least 4 nonallelic genes clustered on chromosome 16p13.3: TPSAB1 (191080), which represents the alpha and beta-I tryptase alleles; TPSB2 (191081), which represents the beta-II and beta-III tryptase alleles; TPSG1 (609341); and TPSD1 (609272) (Pallaoro et al., 1999; Caughey et…	2.69842
Ssc.20734.2.S1_at	BG732333	tripartite motif-containing 26	TRIM26	They isolated full-length cDNA clones and partial genomic clones encoding a protein with 2 domains rich in cysteine and histidine similar to those characteristic of metal-dependent DNA-binding proteins. The predicted protein also contains a domain thought to form a coiled-coil, possibly to promote dimerization. A third feature of the predicted protein is a polyglutamic acid region near the carbox…	2.12651
Ssc.4222.1.S1_at	BX919174	transferrin	TF	The TF gene encodes transferrin, a circulating serum protein responsible for delivering iron to cells Transferrin is the product of an ancient intragenic duplication that led to homologous carboxyl and amino domains, each of which binds 1 ion of ferric iron. Transferrin carries iron from the intestine, reticuloendothelial system, and liver parenchymal cells to all proliferating cells in the body.…	3.13645
Ssc.17224.1.S1_at	NM_214187.1	toll-like receptor 8	TLR8	Toll-like receptors (TLRs), such as TLR8, are a critical part of the evolutionarily conserved innate immune system. TLRs have specificity for different bacterial components, such as lipopolysaccharide (TLR4; 603030), bacterial lipoproteins (TLR2; 603028), and unmethylated CpG dinucleotides (TLR9; 605474).	2.49439
Ssc.15105.1.S1_at	BP141278	stanniocalcin 1	STC1	Mammalian stanniocalcin-1 is a glycoprotein that has been implicated in various biologic processes including angiogenesis, bone and muscle development, and cellular metabolism (summary by Nguyen et al., 2009).	2.49297
Ssc.2464.1.S1_at	BI400766	Stanniocalcin 1	STC1	Mammalian stanniocalcin-1 is a glycoprotein that has been implicated in various biologic processes including angiogenesis, bone and muscle development, and cellular metabolism (summary by Nguyen et al., 2009).	2.52516
Ssc.16003.1.S1_at	U57347.3	Sp1 transcription factor	SP1	Segmentation in Drosophila is based on a cascade of hierarchical gene interactions initiated by maternally deposited morphogens that define the spatially restricted domains of gap gene expression at blastoderm. The formation of 7 head segments depends on the function of several genes. Wimmer et al. (1993) showed that one of these genes is the Drosophila homolog of the human transcription factor S…	2.0494
Ssc.24364.1.S1_at	CK452210	similar to WD repeat-containing protein 46 (WD repeat-containing protein BING4)	LOC100154206	Rosenberg et al. (2002) found that the 9-amino acid BING4 peptide was recognized by a lymphocyte clone obtained from a patient with immunotherapy-induced regression of metastatic melanoma. The BING4 peptide-reactive lymphocytes recognized HLA-A2 (142800)-positive melanomas, but not HLA-A2-positive normal cells or other tumor cell lines. RT-PCR revealed that many melanoma cell lines expressed rela…	2.37574
Ssc.4999.2.S1_at	BF443169	similar to vasopressin-induced protein, 32kDa	LOC100155615	May be involved in MAP kinase activation, epithelial sodium channel (ENaC) down-regulation and cell cycling	2.60797
Ssc.24728.2.S1_a_at	CK466412	Similar to uridine-cytidine kinase 2	LOC100153405	Uridine/cytidine kinase-2 (EC 2.7.1.48) is a pyrimidine ribonucleoside kinase that catalyzes the phosphorylation of uridine and cytidine to form uridine monophosphate (UMP) and cytidine monophosphate (CMP) (Van Rompay et al., 2001).	3.72404
Ssc.24728.2.S1_at	CK466412	Similar to uridine-cytidine kinase 2	LOC100153405	Uridine/cytidine kinase-2 (EC 2.7.1.48) is a pyrimidine ribonucleoside kinase that catalyzes the phosphorylation of uridine and cytidine to form uridine monophosphate (UMP) and cytidine monophosphate (CMP) (Van Rompay et al., 2001).	4.04131
Ssc.24289.1.A1_at	CK451201	similar to Uncharacterized protein KIAA0133	LOC100157881		2.57779
Ssc.10965.2.S1_at	CB480465	Similar to Transcription factor MafB (V-maf musculoaponeurotic fibrosarcoma oncogene homolog B)	LOC100157756	Blank and Andrews (1997) reviewed the MAF transcription factors, a unique subclass of basic-leucine zipper transcription (bZIP) factors. Members of the MAF family appear to play important roles in the regulation of differentiation.	2.4094
Ssc.10612.1.A1_at	BQ597387	similar to suppressor of hairy wing homolog 4	LOC100155694	transcription factor (TF)	2.71369
Ssc.30257.1.A1_at	CO989235	Similar to stromal antigen 2	LOC100156157	By immunoprecipitation and immunoblot analyses, Sumara et al. (2000) showed that STAG2 is expressed as an approximately 140-kD protein that assembles with the cohesin proteins, SMC1 (300040), SMC3 (606062), and SCC1 (RAD21; 606462). The cohesin complex also coprecipitates with PDS5 (see 613200), but in a less stable way than the proteins in the cohesin assembly. Immunofluorescence microscopy demo…	2.37777
Ssc.1708.1.S1_at	BX914709	Similar to Sterile alpha motif domain-containing protein 12	LOC100152417	The t(1;19) translocation associated with ALL produces E2A (147141)/PBX1 (176310), a chimeric oncoprotein containing the transactivation domains of E2A joined to the homeodomain protein PBX1. Fu et al. (1999) showed that EB1 expression was upregulated in each of 7 t(1;19) cell lines examined and was undetectable in the non-t(1;19) lines. Expression of EB1 was elevated more than 100-fold in bone m…	3.7187
Ssc.2430.1.S1_at	CN156586	similar to solute carrier family 27 (fatty acid transporter), member 4	LOC100155567	Stahl et al. (1999) showed that FATP4 is expressed at high levels on the apical side of mature enterocytes in the small intestine. Klar et al. (2009) demonstrated that FATP4 deficiency in human fibroblasts is associated with reduced VLCFA-CoA synthetase activity and a reduced incorporation of VLCFA into neutral and polar lipids.Furthermore, overexpression of FATP4 in 293 cells facilitated uptake …	2.18308
Ssc.14141.2.S1_at	CN032894	Similar to SET domain containing 3 isoform a (predicted)	LOC100152552		2.35318
Ssc.7826.1.A1_at	BQ601473	similar to Ribonuclease P protein subunit p30 (RNaseP protein p30) (RNase P subunit 2)	LOC100156540	The evolutionarily conserved VHL gene encodes 2 protein products, a 30-kD full-length form (p30) and a 19-kD form (p19). The protein products of the VHL gene play a role in the oxygen-sensing pathway, in microtubule stability and orientation, tumor suppression, cilia formation, regulation of senescence, cytokine signaling, collagen IV (see 120130) regulation, and assembly of a normal extracellula…	2.26884
Ssc.29587.1.A1_at	CO941131	similar to Rhabdoid tumor deletion region gene 1	LOC100157115		2.25425
Ssc.11663.1.A1_at	BI183262	similar to ret finger protein 2	LOC100153839	Using microarray expression analysis, Bonnefont et al. (2008) found that the human RFPL1, RFPL2, and RFPL3 genes are transactivated by the corticogenic transcription factor PAX6 (607108). Real-time PCR demonstrated that RFPL1,2,3 are highly expressed in embryonic stem cell-derived neurogenesis and in fetal neocortex.	2.79291
Ssc.11258.1.A1_at	BI181239	similar to Ras association domain-containing protein 2	LOC100157105	Potential tumor suppressor. Acts as a KRAS-specific effector protein. May promote apoptosis and cell cycle arrest. Stabilizes STK3/MST2 by protecting it from proteasomal degradation.	2.29187
Ssc.6623.1.S1_at	BM484894	Similar to Protein NipSnap homolog 3A (NipSnap3A) (NipSnap4) (Target for Salmonella secreted protein C) (TassC)	LOC100152884	Lee et al. (2002) showed that the SpiC protein of Salmonella interacted directly with mouse macrophage Nipsnap3a. This interaction inactivated the phagosome-lysosome maturation pathway, thus allowing Salmonella-containing vacuoles to avoid lysosomal degradation.	3.1246
Ssc.7641.1.S1_at	CK466301	similar to Protein fam69a	LOC100157200		2.06106
Ssc.19081.1.A1_at	CF368991	similar to Protein FAM123A	LOC100152188		2.09711
Ssc.9720.1.A1_at	CF365800	Similar to Protein CYR61 precursor (Cysteine-rich angiogenic inducer 61) (Insulin-like growth factor-binding protein 10) (Protein GIG1)	LOC100153791	Promotes cell proliferation, chemotaxis, angiogenesis and cell adhesion. Appears to play a role in wound healing by up-regulating, in skin fibroblasts, the expression of a number of genes involved in angiogenesis, inflammation and matrix remodeling including VEGA-A, VEGA-C, MMP1, MMP3, TIMP1, uPA, PAI-1 and integrins alpha-3 and alpha-5. CYR61-mediated gene regulation is dependent on heparin-bind…	2.20928
Ssc.26381.1.A1_at	CK450423	similar to Probable E3 ubiquitin-protein ligase MYCBP2 (Myc-binding protein 2) (Protein associated with Myc) (Pam/highwire/rpm-1 protein)	LOC100156216	Probable E3 ubiquitin-protein ligase which mediates ubiquitination and subsequent proteasomal degradation of target proteins. May function as a facilitator or regulator of transcriptional activation by MYC. May have a role during synaptogenesis.	3.11124
Ssc.24462.1.A1_at	CK457374	similar to Phosphatidylinositol 4-kinase alpha (PI4-kinase alpha) (PtdIns-4-kinase alpha) (PI4K-alpha)	LOC100157143	Phosphatidylinositol (PI) 4-kinase catalyzes the first committed step in the biosynthesis of phosphatidylinositol 4,5-bisphosphate. Several forms of mammalian PI 4-kinases have been purified, characterized, and classified into types II and III. The type II enzymes have an apparent molecular mass of approximately 55 kD, are highly stimulated by detergent, and are inhibited by adenosine. The type I…	2.13456
Ssc.18033.1.A1_at	CF180565	similar to outer dense fiber of sperm tails 2-like	LOC100151813		3.94472
Ssc.1294.3.S1_at	BX672817	similar to nitrilase 1	LOC100155270	Nitrilase enzymes (nitrile aminohydrolase; EC 3.5.5.1) catalyse the hydrolysis of nitriles to carboxylic acids and ammonia, without the formation of "free" amide intermediates. Nitrilases are involved in natural product biosynthesis and post translational modifications in plants, animals, fungi and certain prokaryotes. Nitrilases can also be used as catalysts in preparative organic chemistry. Amo…	2.0672
Ssc.12076.1.A1_at	BI182798	Similar to neighbor of Punc E11	LOC100152226	We have recently identified Neighbor of Punc E11 (Nope) as a surface marker for murine fetal liver stem cells.	2.27425
Ssc.19634.1.S1_at	CF360402	similar to mitochondrial ribosomal protein L14	LOC100157118	Mitochondria have their own translation system for production of 13 proteins essential for oxidative phosphorylation. MRPL14 is 1 of more than 70 protein components of mitochondrial ribosomes that are encoded by the nuclear genome (Kenmochi et al., 2001).	2.08268
Ssc.20385.1.S1_at	CK465551	similar to McKusick-Kaufman/Bardet-Biedl syndromes putative chaperonin	LOC100157552	Probable molecular chaperone. Assists the folding of proteins upon ATP hydrolysis. As part of the BBS/CCT complex may play a role in the assembly of BBSome, a complex involved in ciliogenesis regulating transports vesicles to the cilia. May play a role in protein processing in limb, cardiac and reproductive system development. May play a role in cytokinesis.	2.29356
Ssc.27265.1.A1_at	CK450750	similar to Mannosyl-oligosaccharide 1,2-alpha-mannosidase IB (Processing alpha-1,2-mannosidase IB) (Alpha-1,2-mannosidase IB) (Mannosidase alpha class 1A member 2)	LOC100154147	Involved in the maturation of Asn-linked oligosaccharides. Progressively trim alpha-1,2-linked mannose residues from Man9GlcNAc2 to produce Man5GlcNAc2.	2.53843
Ssc.13400.1.S1_at	CN162348	similar to LOC515537 protein	LOC100154619		2.24552
Ssc.27444.1.S1_at	CN157977	similar to Lix1 homolog (mouse) like	LOC100157381		2.77896
Ssc.30752.3.S1_at	CB469191	Similar to Interferon-induced protein with tetratricopeptide repeats 1 (IFIT-1) (Interferon-induced 56 kDa protein) (IFI-56K)	LOC100153038	Using coimmunoprecipitation experiments with virus-infected or transfected human 293 cells, Li et al. (2009) showed that ISG56 interacted with MITA (TMEM173; 612374). ISG56 overexpression inhibited virus-triggered activation of interferon-stimulated regulatory element (ISRE), a conserved enhancer motif recognized by activated IRF3 (603734), and the IFNB promoter. In contrast, ISG56 knockdown pote…	2.44894
Ssc.29859.1.A1_at	CO950382	similar to hydroxysteroid dehydrogenase like 2	LOC100155587	3-Beta-hydroxysteroid dehydrogenase catalyzes the oxidation and isomerization of delta-5-3-beta-hydroxysteroid precursors into delta-4-ketosteroids, thus leading to the formation of all classes of steroid hormones. The enzyme also catalyzes the interconversion of 3-beta-hydroxy- and 3-keto-5-alpha-androstane steroids. HSD3B2 is expressed almost exclusively in adrenals and gonads, whereas HSD3B1 (…	2.58928
Ssc.2858.1.S1_at	AJ654028	similar to Guanosine monophosphate reductase 2	LOC100154068	Zhang et al. (2003) showed that recombinant GMPR2 protein was able to reduce GMP. Transfection experiments demonstrated that overexpression of GMPR2 promoted the monocytic differentiation of HL-60 leukemia cells.	2.13364
Ssc.6930.2.A1_at	BF703326	Similar to furry homolog	LOC100155799	Plays a key role in maintaining the integrity of polarized cell extensions during morphogenesis, regulates the actin cytoskeleton and plays a key role in patterning sensory neuron dendritic fields by promoting avoidance between homologous dendrites as well as by limiting dendritic branching. May function as a transcriptional activator	2.53293
Ssc.28497.1.S1_at	BF713096	Similar to F31D4.2	LOC100157036		2.23731
Ssc.22256.1.S1_at	CF789644	similar to Ectonucleoside triphosphate diphosphohydrolase 4 (NTPDase 4) (Uridine-diphosphatase) (UDPase) (Lysosomal apyrase-like protein of 70 kDa)	LOC100155254		2.09211
Ssc.14102.1.S1_at	BQ600189	similar to Ecdysoneless homolog (Drosophila)	LOC100157830		2.14696
Ssc.26906.1.S1_at	CN162945	similar to deleted in lung and esophageal cancer protein 1	LOC100153766	May act as a tumor suppressor by inhibiting cell proliferation	2.1447
Ssc.24444.1.A1_at	CK463754	similar to chromosome 9 open reading frame 61	LOC100154289		2.24346
Ssc.7513.1.S1_at	BX922605	similar to chromosome 9 open reading frame 123	LOC100155846		2.06874
Ssc.21271.1.S1_at	BX670957	similar to CG31803 CG31803-PA	LOC100157153		2.03255
Ssc.14196.1.A1_at	BQ600732	similar to cell division cycle associated 2	LOC100156303	Regulator of chromosome structure during mitosis required for condensin-depleted chromosomes to retain their compact architecture through anaphase. Acts by mediating the recruitment of phopsphatase PP1-gamma subunit (PPP1CC) to chromatin at anaphase and into the following interphase. At anaphase onset, its association with chromatin targets a pool of PPP1CC to dephosphorylate substrates.	2.18041
Ssc.10025.1.S1_at	BF711030	similar to CCAAT/enhancer-binding delta protein	LOC100153946	CEPD belongs to the CCAAT/enhancer-binding protein family of transcription factors, which are characterized by a basic DNA-binding domain linked to heptad leucine repeats that mediate dimerization (Cleutjens et al., 1993).	2.02092
Ssc.11149.2.S1_at	AW359358	Similar to carbonic anhydrase IX	LOC100152792	Reversible hydration of carbon dioxide. Participates in pH regulation. May be involved in the control of cell proliferation and transformation. Appears to be a novel specific biomarker for a cervical neoplasia.	2.1932
Ssc.13043.1.A1_at	BQ603921	Similar to bromodomain adjacent to zinc finger domain, 2A	LOC100153516	Essential component of the NoRC (nucleolar remodeling complex) complex, a complex that mediates silencing of a fraction of rDNA by recruiting histone-modifying enzymes and DNA methyltransferases, leading to heterochromatin formation and transcriptional silencing. In the complex, it plays a central role by being recruited to rDNA and by targeting chromatin modifying enzymes such as HDAC1, leading …	2.26284
Ssc.18494.1.S1_at	CF179329	similar to ankyrin repeat domain 2 (stretch responsive muscle)	LOC100155185	ANKRD2 belongs to the conserved muscle ankyrin repeat protein (MARP) family. Expression of MARPs is induced in response to physiologic stress, injury, and hypertrophy (Miller et al., 2003).	4.60414
Ssc.18494.2.A1_at	CF180682	similar to ankyrin repeat domain 2 (stretch responsive muscle)	LOC100155185	ANKRD2 belongs to the conserved muscle ankyrin repeat protein (MARP) family. Expression of MARPs is induced in response to physiologic stress, injury, and hypertrophy (Miller et al., 2003).	3.73521
Ssc.20874.3.A1_at	BP165311	similar to Alpha-centractin (Centractin) (Centrosome-associated actin homolog) (Actin-RPV) (ARP1)	LOC100156619	Isoforms of actin (e.g., ACTG1; 102560), in association with myosin motor proteins (e.g., MYO1A; 601478), are required for cellular motile processes. In addition to conventional actins, there are several actin-related proteins (e.g., ACTR2; 604221).Eaton et al. (2002) disrupted the dynactin complex in Drosophila, using 3 separate perturbations: dsRNA interference with arp1, mutation in p150/Glued…	2.2286
Ssc.26417.2.S1_at	CN162643	Similar to ABT1-associated protein	LOC100155396		2.01691
Ssc.9781.1.S1_at	NM_213910.1	serpin peptidase inhibitor, clade E (nexin, plasminogen activator inhibitor type 1), member 1	SERPINE1	The SERPINE1 gene encodes endothelial plasminogen activator inhibitor-1 (PAI1), a member of the serine protease inhibitor family that inhibits tissue-type plasminogen activator (PLAT; 173370) and urokinase-type plasminogen activator (PLAU; 191840). PLAT and PLAU proteolytically activate plasminogen (PLG; 173350) into plasmin, which breaks down fibrin clots. Thus, SERPINE1 negatively regulates fib…	2.18847
Ssc.6080.1.S1_at	NM_213870.1	secretory leukocyte peptidase inhibitor	SLPI	SLPI inhibits human leukocyte elastase, human cathepsin G, human trypsin, neutrophil elastase, and mast cell chymase. X-ray crystallography has shown that SLPI has two homologous domains of 53 and 54 amino acids, one of which exhibits anti-protease activity (C-terminal domain). The other domain (N-terminal domain) is not known to have any function.	3.3045
Ssc.810.1.S1_at	AY550058.1	scavenger receptor class B member 2	Scarb2	Enterovirus-71 (EV71), along with coxsackievirus A16 (CVA16), is a causative agent of hand, foot, and mouth disease (HFMD), a common, usually self-limiting febrile illness of young children that can cause neurologic diseases. Yamayoshi et al. (2009) transfected an EV71-resistant mouse fibroblast cell line with DNA from a susceptible human rhabdomyosarcoma line and detected EV71-susceptible cells …	2.52428
Ssc.810.1.S2_at	BP460116	Scavenger receptor class B member 2	Scarb2	Enterovirus-71 (EV71), along with coxsackievirus A16 (CVA16), is a causative agent of hand, foot, and mouth disease (HFMD), a common, usually self-limiting febrile illness of young children that can cause neurologic diseases. Yamayoshi et al. (2009) transfected an EV71-resistant mouse fibroblast cell line with DNA from a susceptible human rhabdomyosarcoma line and detected EV71-susceptible cells …	2.80456
Ssc.16060.1.S1_at	AF128841.1	sarcolumenin precursor	CBPG	May be involved in the regulation of calcium transport	3.2442
Ssc.3284.1.S1_at	NM_001001636.1	ribosomal protein L32	RPL32	Mitochondria have their own translation system for production of 13 proteins essential for oxidative phosphorylation. MRPL32 is 1 of more than 70 protein components of mitochondrial ribosomes that are encoded by the nuclear genome (Kenmochi et al., 2001).	2.64936
Ssc.806.1.A1_at	AJ296004	ribosomal protein L23	RPL23	Mitochondria have their own translation system for production of 13 proteins essential for oxidative phosphorylation. MRPL32 is 1 of more than 70 protein components of mitochondrial ribosomes that are encoded by the nuclear genome (Kenmochi et al., 2001).	2.56628
Ssc.939.1.S1_at	BP172489	ribosomal protein L12	RPL12	Binds directly to 26S ribosomal RNA	2.23774
Ssc.21716.1.A1_at	BG834768	protein phosphatase 1 catalytic subunit alpha isoform	LOC733611	Protein phosphorylation, a crucial posttranslational modification that controls many diverse cellular functions, is dependent on the opposing actions of protein kinases and protein phosphatases. Protein phosphatase-1 (PP1) is 1 of 4 major protein phosphatases identified in the cytosol of eukaryotic cells that are responsible for the dephosphorylation of serine and threonine residues in proteins. …	2.28847
Ssc.21716.2.S1_at	BP157767	protein phosphatase 1 catalytic subunit alpha isoform	LOC733611	Protein phosphorylation, a crucial posttranslational modification that controls many diverse cellular functions, is dependent on the opposing actions of protein kinases and protein phosphatases. Protein phosphatase-1 (PP1) is 1 of 4 major protein phosphatases identified in the cytosol of eukaryotic cells that are responsible for the dephosphorylation of serine and threonine residues in proteins. …	2.25614
Ssc.11073.1.S1_at	NM_213935.1	proteasome (prosome, macropain) subunit, beta type, 8 (large multifunctional peptidase 7)	SBAB-554F3.2		2.42966
Ssc.15826.1.S1_at	AF421142.1	pregnancy-associated plasma protein-A	PAPP-A	Pregnancy-associated plasma protein A (PAPPA) is a large zinc glycoprotein of placental origin. The amino acid sequence deduced from the cDNA shows conserved motifs resembling the short consensus repeats (SCRs) of complement control proteins. The maternal serum level of PAPPA increases exponentially until term. PAPPA is found in the ovarian follicles, follicular fluid, luteal cells, and fallopian…	3.0197
Ssc.8501.2.A1_at	BF703879	PRA1 family protein-like protein	LOC595127		2.62289
Ssc.18561.2.S1_at	AY346332.1	potassium voltage-gated channel, KQT-like subfamily, member 1	KCNQ1	To define the function of the KVLQT1 gene, Sanguinetti et al. (1996) transfected KVLQT1 cDNA into Chinese hamster ovary (CHO) cells. The biophysical properties of the transfected KVLQT1 cDNA clone were unlike those of other known cardiac potassium channels. Through cotransfection studies, they demonstrated that KVLQT1 and ISK (KCNE1; 176261) coassemble to form the cardiac I(Ks) channel. They note…	2.07215
Ssc.18011.2.S1_at	CF178980	popeye domain containing 3	POPDC3	After transfection of POP3 into COS-7 cells, Andree et al. (2000) observed perinuclear distribution of POP3 protein and concluded that POP proteins are associated with membranes. Northern blot analysis detected POP3 transcripts of 1.8 and 1.6 kb in human skeletal muscle and heart. In situ hybridization demonstrated POP3 expression in the developing heart of chicken. Based on the conservation and …	2.01486
Ssc.18382.1.S1_at	CK458598	polymerase (RNA) II (DNA directed) polypeptide I, 14.5kDa	POLR2I	This gene encodes a subunit of RNA polymerase II, the polymerase responsible for synthesizing messenger RNA in eukaryotes. This subunit, in combination with two other polymerase subunits, forms the DNA binding domain of the polymerase, a groove in which the DNA template is transcribed into RNA. The product of this gene has two zinc finger motifs with conserved cysteines and the subunit does posse…	2.20137
Ssc.10256.1.A1_at	BI400362	phosphodiesterase 4B, cAMP-specific (phosphodiesterase E4 dunce homolog, Drosophila)	PDE4B	Cyclic nucleotides are important second messengers that regulate and mediate a number of cellular responses to extracellular signals, such as hormones, light, and neurotransmitters. Cyclic nucleotide phosphodiesterases (PDEs) regulate the cellular concentrations of cyclic nucleotides and thereby play a role in signal transduction. PDE4B is a class IV cAMP-specific PDE (summary by Milatovich et al…	3.60547
Ssc.23978.1.S1_at	BF080704	phosphatase and actin regulator 3	CH242-60A21.1	Sagara et al. (2003) found that scapinin interacted with PPP1CA in a yeast 2-hybrid assay of a placenta cDNA library. Both scapinin isoforms coimmunoprecipitated with PPP1CA following coexpression in COS-7 cells. Mutation analysis determined that a 70-amino acid C-terminal domain bound PPP1CA. This domain also inhibited rabbit skeletal muscle PP1 activity.	2.49769
Ssc.13910.1.S1_at	BX667169	phenylethanolamine N-methyltransferase	PNMT	Converts noradrenaline to adrenaline.	2.20166
Ssc.27600.1.S1_at	AY579430.1	paired box 3	PAX3	Macina et al. (1995) determined that the PAX3 gene contains 8 exons and spans more than 100 kb. Analysis of the intronic translocation breakpoint region associated with alveolar rhabdomyosarcoma (268220) revealed a pair of inverted Alu repeats and a pair of inverted (GT)n-rich microsatellite repeats. The 5-prime region contains a microsatellite, putative CAAT, TATA, and CAP sites, and several bin…	2.62143
Ssc.7669.1.A1_at	BF711624	Orosomucoid 1	ORM1	The only established function of ORM is to act as a carrier of basic and neutrally charged lipophilic compounds. In medicine, it is known as the primary carrier of basic drugs (whereas albumin carries acidic drugs), steroids, and protease inhibitors.[1][2]	2.4687
Ssc.16126.1.S1_at	BX673191	Na,K-ATPase alpha 2 subunit	LOC396828	Katzmarzyk et al. (1999) examined the relationship between the ATP1A2 (exon 1 and exon 21-22 with BglII) and ATP1B1 (182330) (MspI and PvuII) genes and resting metabolic rate (RMR) and respiratory quotient (RQ). RMR and RQ were adjusted for age, sex, fat mass, and fat-free mass. Sib-pair analyses indicated a significant linkage between RQ and the ATP1A2 exon 1 and exon 21-22 markers (P of 0.03 an…	4.23437
Ssc.9096.2.A1_at	BI338475	MyoD family inhibitor domain containing	MDFIC	Acts as a transcriptional activator or repressor. Inhibits the transcriptional activation of Zic family proteins ZIC1, ZIC2 and ZIC3. Retains nuclear Zic proteins ZIC1, ZIC2 and ZIC3 in the cytoplasm. Modulates the expression from both cellular and viral promoters. Down-regulates Tat-dependent transcription of the human immunodeficiency virus type 1 (HIV-1) LTR by interacting with HIV-1 Tat and R…	2.04894
Ssc.13763.3.A1_at	CF787765	Methionine adenosyltransferase II, beta	MAT2B	Non-catalytic regulatory subunit of S-adenosylmethionine synthetase 2 (MAT2A), an enzyme that catalyzes the formation of S-adenosylmethionine from methionine and ATP. Regulates the activity of S-adenosylmethionine synthetase 2 by changing its kinetic properties, rendering the enzyme more susceptible to S-adenosylmethionine inhibition.	2.52012
Ssc.3654.1.A1_at	CK463456	membrane-associated ring finger (C3HC4) 6	2010-03-06		3.0705
Ssc.16790.1.S1_at	CB475866	Matrix metallopeptidase 9 (gelatinase B, 92kDa gelatinase, 92kDa type IV collagenase)	MMP9	Belaaouaj et al. (1995) described the genomic organization of the HME gene (also symbolized MMP12). The 13-kb gene is composed of 10 exons and shares the highly conserved intron-exon borders of other MMPs. The authors also demonstrated tissue-specific expression in macrophages and stromal cells.Curci et al. (1998) reported that the total MMP12 recoverable from abdominal aortic aneurysm (AAA; 1000…	2.25434
Ssc.16175.1.S1_at	BF078710	leukemia inhibitory factor receptor	LIFR	The LIF receptor (LIFR) is the low-affinity binding chain that, together with the high-affinity converter subunit gp130 (600694), forms a high-affinity receptor complex that mediates the action of the leukemia-inhibitory factor (LIF; 159540). LIF is a polyfunctional cytokine that affects the differentiation, survival, and proliferation of a wide variety of cells in the adult and the embryo (Geari…	3.03689
Ssc.11352.1.A1_at	BI185713	karyopherin alpha 7 (importin alpha 8)	KPNA7	Karyopherins, such as KPNA7, mediate transport of proteins between the nucleus and cytoplasm. KPNA7 belongs to the importin-alpha family of karyopherins. These proteins bind to the nuclear localization signals (NLSs) of cargo proteins and to importin-beta subunits (see KPNB1; 602738), which mediate nuclear import of cargo protein/importin complexes (summary by Kelley et al., 2010).	2.3488
Ssc.15865.1.A1_at	AY010069.2	karyopherin alpha 3 (importin alpha 4)	KPNA3	Using an in vitro import assay based on permeabilized HeLa cells to study the import substrate specificity of all ubiquitously expressed importins, including KPNA3, Kohler et al. (1999) found that all importins tested were able to transport HNRNPK (600712) and PCAF (602303), in addition to the standard test substrates, but only KPNA4 (601892) showed a strong preference for the import of GDP/GTP e…	2.48961
Ssc.26324.1.S1_at	NM_214416.1	iodotyrosine dehalogenase 1	DEHAL1	IYD facilitates iodide salvage in thyroid by catalyzing deiodination of mono- and diiodotyrosine, the halogenated byproducts of thyroid hormone production (Friedman et al., 2006).	2.34182
Ssc.16224.1.S1_at	NM_213861.1	interleukin 2	IL2	Interleukin-2 (IL2), formerly referred to as T-cell growth factor, is a powerfully immunoregulatory lymphokine that is produced by lectin- or antigen-activated T cells (Lowenthal et al., 1985; Smith, 1988). It is produced not only by mature T lymphocytes on stimulation but also constitutively by certain T-cell lymphoma cell lines. It is useful in the study of the molecular nature of T-cell differ…	2.01642
Ssc.15484.1.S1_at	NM_213771.1	interleukin 10 receptor, beta	IL10RB	Class II cytokine receptor family (CRF2) members, such as IL10RB, are characterized by the presence of an extracellular domain composed of 2 subdomains of 100 amino acids.	5.33462
Ssc.5955.1.A1_at	BQ602316	Interleukin 10 receptor, beta	IL10RB	Class II cytokine receptor family (CRF2) members, such as IL10RB, are characterized by the presence of an extracellular domain composed of 2 subdomains of 100 amino acids.	4.04908
Ssc.16250.1.S2_at	BF441608	interleukin 1 receptor antagonist	IL1RN	IL1 receptor antagonist (IL1RN) is a protein that binds to IL1 receptors (IL1R1; 147810) and inhibits the binding of IL1-alpha (147760) and IL1-beta (IL1B; 147720). As a consequence, the biologic activity of these 2 cytokines is neutralized in physiologic and pathophysiologic immune and inflammatory responses. IL1RN was the first-to-be described, naturally occurring cytokine or hormone-like molec…	2.48916
Ssc.11070.1.S1_at	M81771.1	Ig gamma 2b chain constant region	IGG2B		5.74848
Ssc.114.1.S1_at	X68213.1	heat shock protein 70	HSP70	The 70 kilodalton heat shock proteins (Hsp70s) are a family of ubiquitously expressed heat shock proteins. Proteins with similar structure exist in virtually all living organisms. The Hsp70s are an important part of the cell's machinery for protein folding, and help to protect cells from stress.	3.26356
Ssc.37.1.S1_at	NM_214000.1	haptoglobin	HP	Haptoglobin (HP), a plasma glycoprotein that binds free hemoglobin, has a tetrameric structure of 2 alpha and 2 beta polypeptides that are covalently associated by disulfide bonds. In human populations, there are 3 common genetic haptoglobin types, Hp1 (140100.0001), Hp2 (140100.0002), and the heterozygous phenotype Hp2-1, reflecting inherited variations in the HP polypeptides (summary by Yang et…	3.5144
Ssc.20913.1.S1_at	CN161066	growth arrest and DNA-damage-inducible, alpha	GADD45A	Smith et al. (1994) found that GADD45 binds to PCNA, or proliferating cell nuclear antigen (176740), a normal component of cyclin-dependent kinase complexes and a protein involved in DNA replication and repair. GADD45 stimulated DNA excision repair in vitro and inhibited entry of cells into S phase. These results established GADD45 as a link between the p53 (191170)-dependent cell cycle checkpoin…	3.07198
Ssc.18918.1.A1_at	CF365816	Glutathione peroxidase 2	GPX2	The biochemical function of glutathione peroxidase is to reduce lipid hydroperoxides to their corresponding alcohols and to reduce free hydrogen peroxide to water.	4.58715
Ssc.9637.1.S1_at	NM_213909.1	glutamate-ammonia ligase (glutamine synthetase)	GLUL	Glutamine is a main source of energy and is involved in cell proliferation, inhibition of apoptosis, and cell signaling (Haberle et al., 2005). Fetal glutamine requirements are very high and depend largely on active glutamine synthesis and the release of glutamine into the fetal circulation by the placenta. Glutamine synthetase (EC 6.3.1.2), also called glutamate-ammonia ligase (GLUL), is express…	3.86432
Ssc.21354.2.S1_at	AJ652778	GATA binding protein 3	LOC733631	CD4 (186940) T cells potentiate the inflammatory or humoral immune response through the action of Th1 and Th2 cells, respectively. Zheng and Flavell (1997) found that GATA3 was expressed at a high level in naive, freshly activated cells and Th2 lineage cells, but subsided to a minimal level in Th1 lineage cells as naive cells committed to their Th subset. Antisense GATA3 inhibited the expression …	3.15911
Ssc.10199.3.S1_at	CF364321	dystrobrevin binding protein 1	DTNBP1	Using yeast 2-hybrid screens and coimmunoprecipitation experiments, Benson et al. (2001) determined that the C terminus of mouse dysbindin interacts directly with both Dtna and Dtnb. Immunolocalization in transfected COS-7 cells indicated diffuse cytoplasmic and nuclear staining that did not colocalize with Dtnb, which was concentrated in perinuclear punctae. When cotransfected, dysbindin express…	2.2326
Ssc.3502.1.S1_at	BG894473	DnaJ (Hsp40) homolog, subfamily B, member 1	DNAJB1	Hata and Ohtsuka (1998) found by gel mobility supershift assays that HSF1 (140580) but not HSF2 (140581) interacts with the 8 exonic HSEs of HSPF1. An intronic HSE in HSPF1 is inactive.Several dominant human neurodegenerative diseases involve the expansion of a polyglutamine within the disease proteins. This expansion confers toxicity on the proteins and is associated with nuclear inclusion forma…	3.38889
Ssc.26320.1.A1_at	AY524986.1	dentin matrix acidic phosphoprotein	DMP1		2.10938
Ssc.204.1.S1_at	NM_214423.1	cytochrome P450 3A29	CYP3A29	Cytochromes P450 are a group of heme-thiolate monooxygenases. In liver microsomes, this enzyme is involved in an NADPH-dependent electron transport pathway. It oxidizes a variety of structurally unrelated compounds, including steroids, fatty acids, and xenobiotics.	7.95036
Ssc.5554.1.S1_at	CN154133	cytochrome b5 type B (outer mitochondrial membrane)	CYB5B		2.08686
Ssc.16118.1.A1_at	X98197.1	constitutive nitric-oxide synthase	LOC396822	It is the intercellular signal that controls vascular tone (hence blood pressure), insulin secretion, airway tone, and peristalsis, and is involved in angiogenesis (growth of new blood vessels) and in the development of nervous system. It is believed to function as a retrograde neurotransmitter and hence is likely to be important in learning. Nitric oxide signalling is mediated in mammals by the …	2.42487
Ssc.825.1.S1_at	CK450245	claudin 7	CLDN7	Claudins, such as CLDN7, are involved in the formation of tight junctions between epithelial cells. Tight junctions restrict lateral diffusion of lipids and membrane proteins, and thereby physically define the border between the apical and basolateral compartments of epithelial cells (Zheng et al., 2003).	3.1045
Ssc.19692.1.S1_at	BF078671	chemokine (C-X-C motif) ligand 2	CXCL2	Using in situ hybridization and immunohistochemistry, Homey et al. (2000) demonstrated that MIP3A, or CCL20, and its receptor, CCR6 (601835), are markedly upregulated in psoriasis (see 177900) and that CCL20-expressing keratinocytes colocalize with CLA-positive (see PSGL1; 600738) skin-infiltrating T lymphocytes in lesional psoriatic skin. By flow cytometry analysis, they showed that circulating …	2.30776
Ssc.4871.1.S1_at	NM_001001861.1	chemokine (C-X-C motif) ligand 2	CXCL2	Using in situ hybridization and immunohistochemistry, Homey et al. (2000) demonstrated that MIP3A, or CCL20, and its receptor, CCR6 (601835), are markedly upregulated in psoriasis (see 177900) and that CCL20-expressing keratinocytes colocalize with CLA-positive (see PSGL1; 600738) skin-infiltrating T lymphocytes in lesional psoriatic skin. By flow cytometry analysis, they showed that circulating …	2.7619
Ssc.19471.1.A1_at	CF365558	Carboxylesterase 1 (monocyte/macrophage serine esterase 1)	CES1	Mammalian liver carboxylesterases (CESs; EC 3.1.1.1) hydrolyze various xenobiotics and endogenous substrates with ester, thioester, or amide bonds and are thought to function mainly in drug metabolism and detoxication of harmful chemicals (Satoh, 1987). CES1 is also responsible for hydrolysis of stored cholesterol esters in macrophage foam cells and release of free cholesterol for high density li…	2.24618
Ssc.760.1.S1_at	NM_214246.1	carboxylesterase	CES3	Mammalian liver carboxylesterases (CESs; EC 3.1.1.1) hydrolyze various xenobiotics and endogenous substrates with ester, thioester, or amide bonds and are thought to function mainly in drug metabolism and detoxication of harmful chemicals (Satoh, 1987). CES1 is also responsible for hydrolysis of stored cholesterol esters in macrophage foam cells and release of free cholesterol for high density li…	2.92358
Ssc.4047.3.S1_at	CB481602	Capping protein (actin filament) muscle Z-line, alpha 2	CAPZA2	The protein regulates growth of the actin filament by capping the barbed end of growing actin filaments.[	2.37747
Ssc.16137.1.S1_at	AF037464.1	cadherin, EGF LAG seven-pass G-type receptor 1 (flamingo homolog, Drosophila)	CELSR1	Planar cell polarity (PCP) is the term given to global cell polarization, such as the alignment of mammalian body hair along the anterior-posterior axis or the orientation of steriocilia bundles in the inner ear. CELSR1 is a PCP protein that is involved in the transmission of directional cues to align either individual cells within an epithelial sheet or multicellular clusters, which polarize as …	2.00164
Ssc.66.1.S3_at	CO950299	bone morphogenetic protein receptor, type IB	BMPR1B	The bone morphogenetic protein (BMP) receptors are a family of transmembrane serine/threonine kinases that includes the type I receptors BMPR1A (601299) and BMPR1B and the type II receptor BMPR2 (600799). These receptors are also closely related to the activin receptors ACVR1 (102576) and ACVR2 (102581). The ligands of these receptors are members of the TGF-beta (190180) superfamily.	2.09503
Ssc.4190.1.S1_at	CA779719	bone morphogenetic protein 2	BMP2	Wang et al. (1990) showed that when BMP2A produced by recombinant DNA techniques was implanted into rats, bone formation occurred by day 14.Tabas et al. (1991) stated that 'BMP2A has been suggested as a reasonable candidate for the human condition fibrodysplasia (myositis) ossificans progressiva (FOP; 135100), on the basis of observations in a Drosophila model (Kaplan et al., 1990).The cytokines …	2.18679
Ssc.21145.1.S1_at	NM_214442.1	beta-defensin 2	PBD-2	Morrison et al. (1998) found that the Defb1 gene was expressed in a variety of mouse tissues, including the airways and, similar to the human gene, was not upregulated by lipopolysaccharide (LPS). Like the human protein, the mouse defensin demonstrated a salt-sensitive antimicrobial activity against Pseudomonas aeruginosa. Of relevance to cystic fibrosis (CF; 219700) lung disease was the fact tha…	5.95067
Ssc.23154.2.S1_at	BP436544	antigen identified by monoclonal antibody Ki-67	MKI67	MKI67 is a 359-kD nuclear protein commonly used to detect and quantify proliferating cells, with increased expression associated with cell growth. MKI67 expression reflects the cellular proliferation rate, and MKI67 is broadly used as a diagnostic marker in various cancers (summary by Hou et al., 2011).	2.11323
Ssc.25769.1.S1_at	BX921996	angiotensin I converting enzyme (peptidyl-dipeptidase A) 1	ACE	Angiotensin I-converting enzyme (EC 3.4.15.1), or kininase II, is a dipeptidyl carboxypeptidase that plays an important role in blood pressure regulation and electrolyte balance by hydrolyzing angiotensin I into angiotensin II, a potent vasopressor, and aldosterone-stimulating peptide. The enzyme is also able to inactivate bradykinin, a potent vasodilator.	2.52049
Ssc.15864.1.A1_at	AJ291435.1	ADP-ribosyltransferase 3	ART3	ADP-ribosylation is a reversible posttranslational modification used to regulate protein function. ADP-ribosyltransferases, such as ART3, transfer ADP-ribose from NAD+ to the target protein, and ADP-ribosylhydrolases (see PARG; 603501) reverse the reaction (Glowacki et al., 2002).	2.13186
Ssc.15864.1.S1_at	AJ291435.1	ADP-ribosyltransferase 3	ART3	ADP-ribosylation is a reversible posttranslational modification used to regulate protein function. ADP-ribosyltransferases, such as ART3, transfer ADP-ribose from NAD+ to the target protein, and ADP-ribosylhydrolases (see PARG; 603501) reverse the reaction (Glowacki et al., 2002).	2.86056
Ssc.12191.3.A1_at	BQ604703	90-kDa heat shock protein	HSP90	HSP90 proteins are highly conserved molecular chaperones that have key roles in signal transduction, protein folding, protein degradation, and morphologic evolution. HSP90 proteins normally associate with other cochaperones and play important roles in folding newly synthesized proteins or stabilizing and refolding denatured proteins after stress. There are 2 major cytosolic HSP90 proteins, HSP90A…	2.09421
Ssc.16162.1.S1_at	NM_214224.1	4-hydroxyphenylpyruvate dioxygenase	HPD	4-Hydroxyphenylpyruvate dioxygenase participates in the tyrosine catabolic pathway by catalyzing the conversion of 4-hydroxyphenylpyruvate to homogentisate (Hager et al., 1957). The mechanism of action of 4-hydroxyphenylpyruvate dioxygenase involves a decarboxylation step and an oxidation step, followed by a rearrangement step to form homogentisic acid (Tomoeda et al., 2000).	2.11903
AFFX-LysX-M_at	AFFX-LysX-M	---	---		2.02149
AFFX-r2-Bs-lys-3_at	AFFX-r2-Bs-lys-3	---	---		2.00902
AFFX-r2-Bs-lys-M_at	AFFX-r2-Bs-lys-M	---	---		2.00444
AFFX-r2-TagE_at	AFFX-r2-TagE	---	---		2.28091
AFFX-Ss_18SrRNA_at	AFFX-Ss_18SrRNA	---	---		2.26395
AFFX-SSC-28SrRNA_at	AFFX-SSC-28SrRNA	---	---		3.04408
AFFX-SSC-28SrRNA_s_at	AFFX-SSC-28SrRNA	---	---		2.71028
Ssc.10039.1.A1_at	BI399684	---	---		2.15417
Ssc.10060.1.A1_at	BI399724	---	---		3.46113
Ssc.10225.1.A1_at	BI400244	---	---		2.13232
Ssc.1023.1.S1_at	CA780219	---	---		2.27697
Ssc.10244.2.S1_at	BI181718	---	---		2.58974
Ssc.10244.3.S1_a_at	BP450980	---	---		2.51369
Ssc.10275.1.A1_at	BI400416	---	---		2.22687
Ssc.10388.1.S1_a_at	CN164439	---	---		2.01355
Ssc.10473.1.A1_at	BF702217	---	---		2.38325
Ssc.10511.1.A1_at	BP445026	---	---		2.37938
Ssc.10593.2.A1_at	BF711776	---	---		2.05641
Ssc.10605.1.A1_at	BQ597364	---	---		2.43386
Ssc.10606.1.S1_at	BQ597365	---	---		2.25025
Ssc.10752.1.A1_at	CK452003	---	---		2.89619
Ssc.10873.1.A1_at	BF713411	---	---		2.19588
Ssc.10887.1.A1_at	BF713583	---	---		4.00263
Ssc.10904.2.A1_s_at	BQ604430	---	---		2.45207
Ssc.10948.1.S1_at	AJ301273	---	---		2.67612
Ssc.11043.2.A1_at	CN159765	---	---		2.47175
Ssc.11057.3.S1_at	BI341095	---	---		2.73882
Ssc.11061.1.S1_at	BI118292	---	---		2.30492
Ssc.11075.15.A1_a_at	AB079528.1	---	---		2.15048
Ssc.11239.1.A1_at	BI181111	---	---		2.38254
Ssc.11251.1.A1_at	BI181185	---	---		3.2515
Ssc.1126.1.A1_at	CO952373	---	---		2.18749
Ssc.11284.1.A1_at	BI181449	---	---		3.86577
Ssc.11313.1.A1_at	BI181674	---	---		2.23703
Ssc.11323.1.A1_at	BI186201	---	---		2.08375
Ssc.1138.1.A1_at	BF712024	---	---		3.23316
Ssc.11432.1.A1_at	BI182520	---	---		2.00619
Ssc.11436.1.A1_at	BI183801	---	---		3.72092
Ssc.11442.1.A1_at	BI182596	---	---		2.98636
Ssc.1147.1.A1_at	X91327	---	---		2.43763
Ssc.11491.1.A1_at	BI183022	---	---		2.85044
Ssc.11505.1.A1_at	BI183142	---	---		2.3437
Ssc.11542.2.S1_at	AW787143	---	---		2.59044
Ssc.11570.3.A1_a_at	BI183692	---	---		2.75715
Ssc.11577.1.A1_at	BI181370	---	---		2.13193
Ssc.11609.1.A1_at	BI182003	---	---		2.12746
Ssc.11619.1.A1_at	BI182244	---	---		2.0113
Ssc.11670.2.S1_at	AJ657984	---	---		2.01681
Ssc.11695.1.S1_at	CK452349	---	---		2.17989
Ssc.11743.1.S1_at	BI184304	---	---		2.35482
Ssc.11813.1.A1_at	BI184888	---	---		2.29667
Ssc.11843.1.A1_at	BI185232	---	---		2.24864
Ssc.11876.1.A1_at	CF176271	---	---		2.64039
Ssc.11976.1.A1_at	BI184025	---	---		2.62859
Ssc.11979.1.A1_at	BI184080	---	---		2.38754
Ssc.11994.1.A1_at	BI184458	---	---		2.11596
Ssc.12005.1.A1_at	AJ662235	---	---		2.19683
Ssc.12176.2.A1_at	BQ604578	---	---		2.5525
Ssc.12397.1.A1_at	BI402079	---	---		2.43183
Ssc.12416.3.A1_at	CN160520	---	---		2.55217
Ssc.12488.1.A1_at	CF366269	---	---		2.48688
Ssc.12493.1.A1_at	BI402573	---	---		2.1459
Ssc.12508.1.A1_at	CF792297	---	---		2.18109
Ssc.12547.1.A1_at	BI402776	---	---		2.36896
Ssc.12600.1.A1_at	BI402960	---	---		2.36417
Ssc.12602.1.A1_at	BI402964	---	---		2.10415
Ssc.12715.1.S1_at	CN164024	---	---		2.06558
Ssc.12735.1.A1_s_at	BI403430	---	---		2.00923
Ssc.12752.1.A1_at	BI403482	---	---		2.16947
Ssc.12769.1.A1_at	BI403565	---	---		3.91181
Ssc.12797.1.S1_at	BX676465	---	---		2.13535
Ssc.12813.1.A1_at	CK464587	---	---		2.40197
Ssc.12875.1.A1_at	BI404011	---	---		2.02798
Ssc.12877.1.A1_at	BI404040	---	---		2.92014
Ssc.12910.1.A1_at	BI404153	---	---		2.16067
Ssc.13050.1.A1_at	BQ603959	---	---		2.06507
Ssc.13081.1.A1_at	BQ604154	---	---		2.07707
Ssc.13154.1.A1_at	BQ604551	---	---		2.58156
Ssc.13156.2.S1_at	BX673290	---	---		2.57376
Ssc.13167.1.A1_at	BQ604611	---	---		3.05173
Ssc.13177.1.A1_at	BQ604667	---	---		2.71226
Ssc.13309.1.A1_at	BI404825	---	---		2.08209
Ssc.13320.1.A1_at	CK450738	---	---		3.37647
Ssc.13410.1.A1_at	BI405172	---	---		2.05107
Ssc.13417.1.A1_at	BI405202	---	---		3.53822
Ssc.13446.1.A1_at	BI405079	---	---		2.09305
Ssc.13460.1.A1_at	CO989977	---	---		2.53168
Ssc.13469.1.A1_at	BQ602383	---	---		2.07556
Ssc.13539.1.A1_at	BQ602640	---	---		2.34565
Ssc.13567.1.A1_at	CO939792	---	---		2.38082
Ssc.13581.2.S1_at	BX675605	---	---		2.72435
Ssc.13591.1.A1_at	BQ602801	---	---		2.21849
Ssc.13601.1.A1_at	BQ602827	---	---		2.01374
Ssc.13684.1.A1_at	BQ603151	---	---		2.1369
Ssc.13699.1.A1_at	BQ603221	---	---		2.11589
Ssc.13792.1.A1_at	BM189937	---	---		3.34112
Ssc.13806.1.S1_at	BM190065	---	---		2.85038
Ssc.13847.1.S1_at	BM190393	---	---		2.63476
Ssc.13886.1.A1_at	BM190705	---	---		2.37914
Ssc.13952.1.A1_at	CF176466	---	---		2.83253
Ssc.1399.1.S1_at	CO953441	---	---		2.16597
Ssc.14125.1.A1_at	CF792553	---	---		3.07346
Ssc.14350.1.A1_at	BQ601942	---	---		2.3986
Ssc.14355.1.A1_at	BQ601966	---	---		2.12167
Ssc.14460.2.A1_at	BI185811	---	---		2.59485
Ssc.15069.1.S1_at	BI345060	---	---		5.19142
Ssc.15467.2.A1_at	CF368365	---	---		3.47944
Ssc.15638.1.A1_at	CF792738	---	---		3.27305
Ssc.15717.2.S1_at	BP153246	---	---		2.39549
Ssc.1590.1.S1_at	BX915235	---	---		3.56084
Ssc.15952.1.A1_at	AY007222.1	---	---		2.13047
Ssc.16413.1.S1_at	CK449785	---	---		2.4292
Ssc.16843.2.S1_at	BP450892	---	---		2.69412
Ssc.17014.1.A1_at	BI344610	---	---		2.80437
Ssc.17100.1.S1_at	BF710549	---	---		2.16542
Ssc.17147.1.A1_at	BQ597932	---	---		4.00922
Ssc.17295.2.S1_at	BG381946	---	---		2.0655
Ssc.17393.1.S1_at	CD572085	---	---		2.26573
Ssc.17449.1.S1_at	CD572353	---	---		2.51922
Ssc.17522.1.A1_at	CO993758	---	---		2.75399
Ssc.1756.1.S1_at	BE030832	---	---		2.25211
Ssc.1775.3.A1_at	BI183821	---	---		2.11596
Ssc.17821.1.A1_at	CF179680	---	---		2.91229
Ssc.1791.2.S1_at	AW347040	---	---		2.61628
Ssc.17934.1.S1_at	CF176316	---	---		4.25673
Ssc.17990.1.A1_at	CF178867	---	---		2.26112
Ssc.18032.1.A1_at	CF180564	---	---		2.16312
Ssc.18039.2.A1_at	CF180658	---	---		2.11854
Ssc.18109.1.A1_at	CF179967	---	---		2.19371
Ssc.18300.1.A1_at	CK462357	---	---		2.04985
Ssc.1833.1.A1_at	CF180438	---	---		2.34242
Ssc.18536.1.A1_at	CF179226	---	---		2.01766
Ssc.18589.3.A1_at	CF175636	---	---		2.27499
Ssc.18603.1.A1_at	CF789113	---	---		2.30968
Ssc.18737.1.S1_at	BX923499	---	---		2.62813
Ssc.18828.1.A1_at	CF362786	---	---		2.21655
Ssc.18894.1.S1_a_at	CF365357	---	---		2.49635
Ssc.18908.1.A1_at	CF365634	---	---		2.85305
Ssc.18917.1.A1_at	CF365814	---	---		2.12213
Ssc.18950.1.A1_at	CF364970	---	---		5.47515
Ssc.19026.1.A1_at	CF368072	---	---		2.48112
Ssc.19036.1.A1_at	CF368187	---	---		2.51834
Ssc.19272.1.S1_at	CF362903	---	---		2.07762
Ssc.19284.2.S1_at	CF361774	---	---		2.1329
Ssc.19286.1.S1_at	CF362912	---	---		2.68278
Ssc.19380.1.A1_at	CF368513	---	---		2.27005
Ssc.19442.1.A1_at	CF363086	---	---		2.01502
Ssc.19451.1.A1_at	CF368522	---	---		2.22227
Ssc.19467.1.A1_at	CF180825	---	---		2.94426
Ssc.19588.2.A1_at	BM083187	---	---		5.54767
Ssc.19629.2.S1_s_at	BQ603077	---	---		2.27786
Ssc.1987.2.S1_a_at	BF080050	---	---		3.28684
Ssc.19946.1.S1_at	M59322.1	---	---		3.05557
Ssc.20058.1.S1_at	BX676593	---	---		3.38731
Ssc.20175.3.A1_at	BQ604069	---	---		2.45704
Ssc.20206.1.S1_at	BX918187	---	---		3.07678
Ssc.20607.2.A1_at	AW482786	---	---		2.31819
Ssc.21096.1.S1_at	CF789605	---	---		2.01238
Ssc.21117.1.A1_at	CF360191	---	---		2.02704
Ssc.21491.1.S1_at	CF795463	---	---		3.75139
Ssc.21539.2.A1_at	CF790585	---	---		2.25499
Ssc.21663.1.A1_at	BX915625	---	---		2.25227
Ssc.21673.1.A1_at	CF790906	---	---		3.02964
Ssc.21675.1.A1_at	CF790960	---	---		2.64898
Ssc.21753.1.S1_at	BX666747	---	---		2.00157
Ssc.21834.1.S1_a_at	BX666207	---	---		3.53332
Ssc.21858.1.A1_at	BX926752	---	---		2.228
Ssc.21887.2.A1_at	CF787840	---	---		2.43829
Ssc.21958.1.S1_at	CF796170	---	---		2.15294
Ssc.22082.2.A1_at	CF360011	---	---		2.42265
Ssc.22236.1.A1_at	CF789225	---	---		2.21346
Ssc.22292.2.A1_at	CF789767	---	---		2.55941
Ssc.22402.1.A1_at	CF792796	---	---		2.1271
Ssc.22451.1.A1_at	CF793356	---	---		2.08268
Ssc.22561.1.S1_at	CK460815	---	---		2.40903
Ssc.22564.1.A1_at	CF795787	---	---		3.35493
Ssc.22659.1.S1_at	BX666535	---	---		2.58361
Ssc.22732.1.S1_at	BX666641	---	---		2.36152
Ssc.22880.1.A1_at	BX669739	---	---		3.4874
Ssc.22895.1.S1_at	BX670158	---	---		2.29494
Ssc.23126.1.S1_at	BX674432	---	---		5.6056
Ssc.23484.2.S1_at	BI185142	---	---		2.28679
Ssc.23703.1.A1_at	CO950539	---	---		2.18314
Ssc.23857.1.S1_at	CO939942	---	---		2.4582
Ssc.23894.1.A1_at	CK451083	---	---		2.10514
Ssc.23989.1.A1_at	CK452858	---	---		2.14797
Ssc.24027.1.A1_at	CK455768	---	---		3.12331
Ssc.24124.1.S1_at	CN153258	---	---		2.03024
Ssc.24130.1.A1_at	CK456752	---	---		2.59772
Ssc.24193.1.S1_at	CN159604	---	---		2.01076
Ssc.24322.1.S1_at	AW786016	---	---		3.02438
Ssc.24326.1.A1_at	CK453563	---	---		2.04577
Ssc.24399.2.S1_at	CK463382	---	---		3.01761
Ssc.24491.1.A1_at	CK458795	---	---		2.16301
Ssc.24495.1.A1_at	CK457823	---	---		2.38958
Ssc.24558.1.A1_at	CK459760	---	---		2.10795
Ssc.24616.1.S1_a_at	BQ602152	---	---		2.24585
Ssc.24634.1.A1_at	CN164614	---	---		2.99193
Ssc.24652.1.S1_at	CK461748	---	---		2.38554
Ssc.24712.1.A1_at	CK463977	---	---		2.79801
Ssc.24740.1.A1_at	CK464400	---	---		2.53807
Ssc.24790.1.A1_at	CK464777	---	---		2.84936
Ssc.24859.1.A1_at	CK466362	---	---		2.87012
Ssc.24924.1.S1_at	CK462942	---	---		2.30432
Ssc.24977.1.S1_at	CF787859	---	---		2.08974
Ssc.25007.1.A1_at	CK459239	---	---		2.19075
Ssc.25053.2.A1_at	CF792022	---	---		2.42675
Ssc.25121.1.S1_at	CK464129	---	---		2.06758
Ssc.25135.1.S1_at	CK465228	---	---		2.86639
Ssc.25177.1.S1_at	CK464929	---	---		2.5987
Ssc.2530.1.S1_at	CK458789	---	---		2.16657
Ssc.25317.1.S1_at	BX914997	---	---		2.03017
Ssc.25396.1.A1_at	CF795676	---	---		2.13051
Ssc.25441.2.S1_a_at	AJ653657	---	---		2.86065
Ssc.25618.1.S1_at	BX919791	---	---		3.1996
Ssc.25669.1.S1_at	BX920559	---	---		4.27849
Ssc.25706.1.S1_at	BX923930	---	---		2.67654
Ssc.25740.1.A1_at	BX921601	---	---		2.02754
Ssc.25746.1.S1_at	BX921687	---	---		2.01046
Ssc.25758.1.S1_at	BX921791	---	---		2.03593
Ssc.25798.1.S1_at	BX922598	---	---		2.10023
Ssc.25865.1.S1_at	BX923795	---	---		3.7466
Ssc.25917.1.S1_at	BX924989	---	---		2.7674
Ssc.26042.1.S1_at	BP154444	---	---		2.8834
Ssc.26082.2.S1_at	AW786791	---	---		2.55128
Ssc.2611.1.S1_at	BG833949	---	---		2.06014
Ssc.26113.1.S1_at	BI182428	---	---		3.12191
Ssc.26113.2.S1_at	BX914409	---	---		3.70314
Ssc.26141.1.S1_at	BX914556	---	---		2.04557
Ssc.26153.1.A1_at	BX921844	---	---		4.21067
Ssc.26272.1.S1_at	BE235649	---	---		2.7518
Ssc.26282.1.S1_a_at	CF795087	---	---		2.12414
Ssc.26371.1.S1_at	CN162682	---	---		2.27124
Ssc.26397.1.S1_a_at	CK456087	---	---		2.42577
Ssc.26472.1.A1_at	CN069758	---	---		2.04408
Ssc.26491.1.A1_at	CF360135	---	---		2.06527
Ssc.26576.1.A1_at	CN154276	---	---		2.28744
Ssc.26620.1.S1_at	CN153406	---	---		2.31536
Ssc.26633.1.A1_at	CN153585	---	---		2.14166
Ssc.26638.1.S1_at	CO942854	---	---		2.36215
Ssc.26653.1.S1_at	CN154068	---	---		2.0445
Ssc.26682.1.A1_at	CN154756	---	---		2.10122
Ssc.26707.1.A1_at	CN157949	---	---		2.38588
Ssc.26881.1.S1_at	CN163406	---	---		2.09469
Ssc.26918.1.A1_at	CN163159	---	---		4.60239
Ssc.27019.1.S1_at	CN165656	---	---		3.28666
Ssc.27023.1.S1_at	CN165385	---	---		2.14797
Ssc.27227.1.S1_at	CA780379	---	---		3.99277
Ssc.27233.1.S1_at	CF366024	---	---		2.57195
Ssc.27354.1.S1_at	AJ666521	---	---		4.27389
Ssc.27358.2.A1_at	BI182094	---	---		2.15256
Ssc.27453.1.S1_at	CN158504	---	---		2.1625
Ssc.27552.1.A1_at	CN166855	---	---		2.50928
Ssc.27877.1.S1_at	BI338037	---	---		2.00497
Ssc.27888.2.S1_at	BF198868	---	---		3.49444
Ssc.27902.1.S1_a_at	CK461198	---	---		2.18645
Ssc.27921.1.S1_at	CN159315	---	---		2.6866
Ssc.28003.1.A1_at	CN032717	---	---		2.20638
Ssc.28060.1.A1_at	CN032171	---	---		2.33572
Ssc.28074.1.A1_at	CN031973	---	---		3.12301
Ssc.28131.1.A1_at	CN030726	---	---		2.29258
Ssc.28170.1.A1_at	CN028555	---	---		3.03665
Ssc.28182.1.A1_at	CN028384	---	---		3.38203
Ssc.28260.1.A1_at	CN026089	---	---		2.0228
Ssc.28297.1.A1_at	CN025419	---	---		2.46973
Ssc.28333.1.S1_at	CF792269	---	---		3.27432
Ssc.28819.1.S1_at	CO947331	---	---		2.6993
Ssc.28988.2.S1_at	BX914383	---	---		2.40697
Ssc.29022.1.A1_at	CF790626	---	---		2.19043
Ssc.29133.1.S1_at	AJ604748	---	---		2.22277
Ssc.29155.1.A1_at	CO950171	---	---		3.07448
Ssc.29211.1.A1_at	CO951957	---	---		2.12661
Ssc.29274.1.A1_at	CO952874	---	---		2.16338
Ssc.29282.1.A1_at	CO952240	---	---		2.02912
Ssc.29288.1.A1_at	CO953211	---	---		2.05728
Ssc.29300.1.A1_at	CO953452	---	---		2.77197
Ssc.29362.1.A1_at	CO954368	---	---		2.34857
Ssc.29432.1.A1_at	CO955334	---	---		2.20645
Ssc.29498.1.A1_at	CO940379	---	---		2.65651
Ssc.29500.1.A1_at	CO940428	---	---		2.60625
Ssc.29529.1.A1_at	CO941544	---	---		2.28653
Ssc.29687.1.A1_at	CO944324	---	---		2.02713
Ssc.29719.1.A1_at	CO944254	---	---		2.87274
Ssc.29748.1.A1_at	CO945508	---	---		2.50539
Ssc.29842.1.A1_at	CK464578	---	---		2.09826
Ssc.29852.1.A1_at	CO937756	---	---		2.13345
Ssc.29866.1.A1_at	CO938181	---	---		2.06655
Ssc.29964.1.A1_at	CO939587	---	---		3.66448
Ssc.29976.1.A1_at	CO939953	---	---		2.22794
Ssc.29997.1.A1_at	CO940224	---	---		2.00829
Ssc.30028.1.A1_at	CO948191	---	---		2.16268
Ssc.30081.1.A1_at	CO949028	---	---		2.02151
Ssc.30226.1.A1_at	CO988506	---	---		2.60487
Ssc.30416.1.A1_at	CO991541	---	---		2.37972
Ssc.30437.1.A1_at	CO991399	---	---		2.06249
Ssc.30458.1.A1_at	CO992021	---	---		2.12755
Ssc.3046.2.S1_a_at	BE031171	---	---		2.02023
Ssc.30472.1.A1_at	CO992213	---	---		2.82969
Ssc.30474.1.A1_at	CO992271	---	---		2.05318
Ssc.30558.1.A1_at	CO994077	---	---		2.17245
Ssc.30739.1.A1_at	BI400219	---	---		4.28122
Ssc.30769.1.S1_at	CO956146	---	---		2.08277
Ssc.31071.1.A1_at	CN156458	---	---		2.72802
Ssc.3108.1.A1_at	BI183834	---	---		2.42903
Ssc.31082.1.A1_at	CO989331	---	---		2.68159
Ssc.31097.1.A1_at	CO942865	---	---		2.35982
Ssc.31106.1.A1_at	CO941175	---	---		2.48242
Ssc.31126.1.A1_at	CO942136	---	---		2.0674
Ssc.3251.2.S1_at	BE234484	---	---		3.2821
Ssc.3456.1.A1_at	CO990140	---	---		2.35551
Ssc.3479.1.A1_at	CF787441	---	---		2.27086
Ssc.3494.1.A1_at	BE234929	---	---		2.44335
Ssc.3509.1.S1_at	BE235252	---	---		2.05308
Ssc.3556.1.A1_at	BE749703	---	---		2.47856
Ssc.3651.1.A1_at	BG382618	---	---		4.8484
Ssc.3651.2.S1_at	BF192733	---	---		2.53242
Ssc.3669.1.A1_at	CK452531	---	---		3.01234
Ssc.3730.2.A1_at	CF360200	---	---		2.2518
Ssc.3781.1.A1_at	CK460041	---	---		2.0867
Ssc.4008.1.S1_at	CB478432	---	---		2.1676
Ssc.4081.1.A1_at	BQ601662	---	---		2.05252
Ssc.4105.1.S1_at	BI399642	---	---		2.26226
Ssc.4242.1.A1_at	CO953825	---	---		2.30218
Ssc.4242.2.S1_at	CF359181	---	---		3.132
Ssc.4895.2.S1_at	BE233720	---	---		2.17666
Ssc.4898.1.S1_at	CD572523	---	---		2.7863
Ssc.4934.1.S1_a_at	BI399304	---	---		2.09035
Ssc.5106.2.S1_at	BX920724	---	---		3.24151
Ssc.5334.2.A1_at	BQ603993	---	---		2.90333
Ssc.5407.1.A1_at	BF702245	---	---		2.47381
Ssc.5407.2.S1_at	BX922466	---	---		2.28273
Ssc.5458.1.S1_at	CK456808	---	---		2.28569
Ssc.5498.1.A1_at	BQ601076	---	---		2.21167
Ssc.5591.1.S1_at	BX667415	---	---		2.17109
Ssc.5743.2.A1_at	BX665019	---	---		2.25833
Ssc.5891.2.S1_a_at	CK463966	---	---		2.00354
Ssc.6041.1.A1_at	BI402967	---	---		2.11465
Ssc.6324.1.S1_at	CN159536	---	---		2.12006
Ssc.6410.3.S1_at	BG896097	---	---		3.09381
Ssc.6665.1.A1_at	AW574374	---	---		2.32128
Ssc.6681.2.S1_at	BP155046	---	---		2.15983
Ssc.6714.1.A1_at	CO946661	---	---		2.25769
Ssc.6802.1.A1_at	BF702002	---	---		2.10336
Ssc.6812.1.A1_at	BF702023	---	---		2.47025
Ssc.6899.1.A1_at	BF711593	---	---		3.08063
Ssc.6964.1.A1_at	BF704014	---	---		2.01355
Ssc.6995.1.A1_at	BF712245	---	---		2.04405
Ssc.7145.1.A1_at	BF702678	---	---		2.26518
Ssc.7211.1.A1_at	BI184083	---	---		2.00655
Ssc.7236.1.A1_at	BQ598302	---	---		3.45776
Ssc.7296.1.A1_at	BQ598521	---	---		2.16719
Ssc.7460.1.A1_at	CO938496	---	---		2.88368
Ssc.7491.1.A1_at	BQ598956	---	---		2.35451
Ssc.7508.1.A1_at	CO956200	---	---		3.11755
Ssc.7608.2.S1_at	CB470931	---	---		2.81946
Ssc.7611.1.A1_at	CO989347	---	---		2.48868
Ssc.7648.1.A1_at	BF704451	---	---		2.51056
Ssc.7658.1.A1_at	BF704471	---	---		4.36997
Ssc.7915.1.S1_at	BQ604552	---	---		2.49008
Ssc.7953.1.A1_at	BQ599858	---	---		3.2248
Ssc.7958.1.A1_at	BQ599874	---	---		4.43026
Ssc.7981.1.A1_at	BQ604363	---	---		2.27857
Ssc.8007.1.A1_at	BQ599999	---	---		2.11011
Ssc.8093.1.A1_at	BF703607	---	---		2.33749
Ssc.8154.1.A1_at	BQ601068	---	---		3.48181
Ssc.8176.1.A1_at	BQ601138	---	---		2.44715
Ssc.8258.1.A1_at	BI345798	---	---		2.2741
Ssc.8262.1.A1_at	BF702782	---	---		2.35342
Ssc.8484.1.A1_at	BF703092	---	---		2.28972
Ssc.8497.1.A1_at	BF703870	---	---		3.60962
Ssc.8530.1.A1_at	BF704100	---	---		2.10812
Ssc.863.2.S1_at	CF176527	---	---		4.37182
Ssc.8706.1.S1_at	CN159460	---	---		2.04195
Ssc.8775.2.A1_at	CO947570	---	---		2.10605
Ssc.8797.1.A1_at	BF711907	---	---		2.15083
Ssc.8885.1.A1_at	CF365077	---	---		2.21336
Ssc.8886.1.S1_at	BF709872	---	---		2.02404
Ssc.8970.2.A1_at	BQ597686	---	---		2.13596
Ssc.9022.1.A1_at	BF709139	---	---		2.3028
Ssc.9035.1.A1_at	BQ602007	---	---		2.29745
Ssc.9062.1.A1_at	BF709276	---	---		4.3096
Ssc.9105.1.A1_at	BF709437	---	---		2.18667
Ssc.9142.1.A1_at	CF176389	---	---		2.33853
Ssc.9174.2.A1_a_at	CF792628	---	---		2.85467
Ssc.9197.1.A1_at	BF709866	---	---		2.30859
Ssc.9306.1.A1_at	CK463222	---	---		2.6579
Ssc.9342.1.A1_at	BF710302	---	---		2.5629
Ssc.9353.1.A1_at	BF710330	---	---		3.41159
Ssc.9473.1.A1_at	BF710628	---	---		2.47007
Ssc.9527.1.S1_at	AJ684714	---	---		2.35469
Ssc.9543.2.S1_at	BX923412	---	---		2.0319
Ssc.960.2.S1_at	CB477749	---	---		2.14266
Ssc.964.1.S1_at	BF444876	---	---		2.38757
Ssc.9672.2.S1_at	CN157026	---	---		2.05157
Ssc.9740.1.A1_at	BI398757	---	---		3.04739
Ssc.9782.1.A1_at	AJ654249	---	---		2.13136
Ssc.9850.1.A1_at	BI399105	---	---		2.91419
Ssc.9875.1.A1_at	BI399179	---	---		2.19982
Ssc.9975.1.A1_at	BI399488	---	---		2.34135
