# Supplementary material for: Distinctive Genes Determine Different Intramuscular Fat and Muscle Fiber Ratios of the longissimus dorsi Muscles in Jinhua and Landrace Pigs
Source: PLoS One. 2013 Jan 3;8(1):e53181. doi: 10.1371/journal.pone.0053181 (PMC3536781; doi:10.1371/journal.pone.0053181)
Supplement: Table S12 — 199 genes downregulated in longissium dorsi muscles of Jinhua pig versus Landrace at d30 of age stage (Jinhua-d30-LD-down). (XLS) [file pone.0053181.s012.xls]

## Sheet: Table S12
Table S12. 199 genes downregulated in longissium dorsi muscles of Jinhua pig versus Landrace at d30 of age stage (Jinhua-d30-LD-down)
probe	public ID	Gene Title	Gene Symbol	Gene description	JH30_LD_VS_CB30_LD
Ssc.27892.2.S1_at	BX916748	Zinc finger, AN1-type domain 5	ZFAND5	Zinc finger proteins have been shown to interact with nucleic acids and to have diverse functions. The zinc finger domain is a conserved amino acid sequence motif containing 2 specifically positioned cysteines and 2 histidines that are involved in coordinating zinc. See ZFP93 (604749) for additional information on zinc finger proteins.	-2.06088
Ssc.336.1.S1_at	NM_213826.1	ubiquitin specific peptidase 18	USP18		-2.01777
Ssc.16363.1.S1_at	NM_214294.1	tropomodulin 3 (ubiquitous)	TMOD3	Using EST database searches, sequencing, and RT-PCR, Cox and Zoghbi (2000) cloned human and mouse cDNAs corresponding to the TMOD3 gene. Human TMOD3 encodes a deduced 352-amino acid protein. Northern blot analysis on human tissues detected ubiquitous expression of 7 TMOD3 transcripts ranging in size from approximately 1 to 9.5 kb. In the mouse, Tmod3 expression was present as early as embryonic d…	-2.15193
Ssc.924.2.A1_at	BQ601960	Thrombospondin 1	THBS1	Thrombospondin 1, also known as THBS1, is a protein that in humans in encoded by the THBS1 gene.[1][2] Thrombospondin 1 is a subunit of a disulfide-linked homotrimeric protein. This protein is an adhesive glycoprotein that mediates cell-to-cell and cell-to-matrix interactions. This protein can bind to fibrinogen, fibronectin, laminin, type V collagen and integrins alpha-V/beta-1. This protein has…	-2.55121
Ssc.924.3.A1_at	BF710863	Thrombospondin 1	THBS1	Thrombospondin 1, also known as THBS1, is a protein that in humans in encoded by the THBS1 gene.[1][2] Thrombospondin 1 is a subunit of a disulfide-linked homotrimeric protein. This protein is an adhesive glycoprotein that mediates cell-to-cell and cell-to-matrix interactions. This protein can bind to fibrinogen, fibronectin, laminin, type V collagen and integrins alpha-V/beta-1. This protein has…	-4.00462
Ssc.3715.3.A1_at	CA778869	Solute carrier family 7 (cationic amino acid transporter, y+ system), member 7	SLC7A7		-2.19275
Ssc.7980.2.A1_at	BQ599924	similar to Zinc finger protein 22 (Zinc finger protein KOX15) (Krox-26 protein)	LOC100156567	Bray et al. (1991) screened a placental genomic library at moderate stringency with a degenerate oligodeoxynucleotide probe designed to hybridize to the his/cys (H/C) link region between adjoining zinc fingers. Genomic clones were cross-hybridized with a set of 30 zinc finger-encoding cDNAs (KOX1-KOX30) isolated from a human T-cell cDNA library. KOX15 matched one of the genomic clones	-2.10396
Ssc.12504.1.A1_at	CK465051	similar to putative ISG12(a) protein	LOC100153902		-3.93773
Ssc.4292.1.S1_a_at	BF193243	similar to Peroxisomal biogenesis factor 19	LOC100154884	The PEX19 gene encodes peroxisomal farnesylated protein, which plays a role in peroxisomal membrane synthesis (Gotte et al., 1998).	-2.93669
Ssc.12901.1.A1_at	BI404128	similar to Peripheral plasma membrane protein CASK (hCASK) (Calcium/calmodulin-dependent serine protein kinase) (Lin-2 homolog)	LOC100153146	Multidomain scaffolding protein with a role in synaptic transmembrane protein anchoring and ion channel trafficking. Contributes to neural development and regulation of gene expression via interaction with the transcription factor TRB1. Binds to cell-surface proteins, including amyloid precursor protein, neurexins and syndecans. May mediate a link between the extracellular matrix and the actin cy…	-2.3158
Ssc.10232.1.A1_at	BI400288	similar to myosin regulatory light chain interacting protein	LOC100155795	MYLIP belongs to the ezrin (VIL2; 123900)-radixin (RDX; 179410)-moesin (MSN; 309845) (ERM) family of cytoskeletal effector proteins that link actin to membrane-bound proteins at the cell surface (Olsson et al., 1999).	-2.11736
Ssc.11581.1.S1_at	BI181453	similar to Mitochondrial ribosomal protein L44	LOC100153145	Mammalian mitochondrial ribosomal proteins are encoded by nuclear genes and help in protein synthesis within the mitochondrion. Mitochondrial ribosomes (mitoribosomes) consist of a small 28S subunit and a large 39S subunit. They have an estimated 75% protein to rRNA composition compared to prokaryotic ribosomes, where this ratio is reversed. Another difference between mammalian mitoribosomes and …	-2.15374
Ssc.30752.2.A1_at	BI119523	similar to Interferon-induced protein with tetratricopeptide repeats 1 (IFIT-1) (Interferon-induced 56 kDa protein) (IFI-56K)	LOC100153038	Chebath et al. (1983) found that all 3 types of interferon could activate C56 expression in human fibroblasts and in lymphoblastoid cells. Using coimmunoprecipitation experiments with virus-infected or transfected human 293 cells, Li et al. (2009) showed that ISG56 interacted with MITA (TMEM173; 612374). ISG56 overexpression inhibited virus-triggered activation of interferon-stimulated regulatory…	-2.38301
Ssc.15590.1.S1_at	BI337866	similar to hCG22882	LOC100156905		-2.0605
Ssc.11202.1.A1_at	BQ604880	similar to GTP binding protein 2	LOC100151907	GTP-binding protein regulators regulate G proteins in several different ways. Small GTPases act as molecular switches in signaling pathways, which act to regulate functions of other proteins. They are active or 'ON' when it is bound to GTP and inactive or 'OFF' when bound to GDP.[1] Activation and deactivation of small GTPases can be regarded as occurring in a cycle, between the GTP-bound and GDP…	-2.16164
Ssc.20585.1.S1_at	BX675976	similar to growth arrest and DNA-damage-inducible, gamma	LOC100152997	Zhang et al. (2002) found that the mRNA expression of the GADD45G gene is significantly different between normal pituitary tissue and clinically nonfunctioning pituitary adenomas using cDNA-representational difference analysis. Although GADD45G mRNA was found in normal pituitary tissue, it was detectable in only 1 of 18 clinically nonfunctioning pituitary tumors by RT-PCR. Furthermore, this gene …	-3.05659
Ssc.21842.1.S1_a_at	CF176222	similar to Glyoxylate reductase/hydroxypyruvate reductase	LOC100157017	Cramer et al. (1999) and Rumsby and Cregeen (1999) independently identified a glyoxylate reductase/hydroxypyruvate reductase (GRHPR; EC 1.1.1.79) cDNA clone from a human liver EST library. The GRHPR gene encodes a predicted 328-amino acid protein with a calculated molecular mass of 35.5 kD. By transient transfection of the cDNA clone into COS cells, Cramer et al. (1999) verified that GRHPR encode…	-2.98934
Ssc.29341.1.A1_at	CO954104	similar to F-box and leucine-rich repeat protein 4	LOC100156082	The F box, named after cyclin F (CCNF; 600227), in which it was originally observed, is an approximately 40-amino acid motif that binds SKP1 (601434). F-box proteins, such as FBXL4, are components of modular E3 ubiquitin protein ligases called SCFs (SKP1, cullin (see 603134), F-box proteins), which function in phosphorylation-dependent ubiquitination.	-2.64962
Ssc.23226.1.S1_at	CK452343	similar to E2F-associated phosphoprotein	LOC100153549	Novy et al. (2005) confirmed that EAPP interacted directly with E2F1 by yeast 2-hybrid analysis and immunoprecipitation of the interacting proteins from cotransfected cells. Pull-down assays with in vitro-translated proteins showed that EAPP bound to E2F1, E2F2 (600426), and E2F3 (600427), but not with E2F4 (600659). Mutation analysis indicated that the interaction with E2F1 was mediated by the C…	-2.13533
Ssc.10025.3.S1_at	BI118416	similar to CCAAT/enhancer-binding delta protein	LOC100153946	CEPD belongs to the CCAAT/enhancer-binding protein family of transcription factors, which are characterized by a basic DNA-binding domain linked to heptad leucine repeats that mediate dimerization (Cleutjens et al., 1993).	-2.38196
Ssc.22958.1.S1_a_at	CK457158	Similar to BTB (POZ) domain containing 1	LOC100154013	By yeast 2-hybrid analysis and in vitro pull-down assays of deleted BTBD1 peptides, Xu et al. (2002) determined that the last C-terminal 50 residues of BTBD1 interacted with TOP1. Xu et al. (2003) determined that at least part of the BTB domain of BTBD2 was required for colocalization with coexpressed full-length BTBD1 or BTBD2, suggesting that homomeric or heteromeric interaction via the BTB dom…	-2.55458
Ssc.5118.1.S1_at	CF180652	similar to ATPase, class I, type 8B, member 1	LOC100153006		-2.79132
Ssc.8779.1.A1_at	AJ658284	Similar to Apolipoprotein O-like	LOC100153260	Apolipoprotein C-III, secreted from the liver and to a lesser extent by the intestines, is a component of both high density lipoprotein (HDL) and apolipoprotein B (APOB; 107730)-containing lipoprotein particles, impairs catabolism and hepatic uptake of apoB-containing lipoproteins, appears to enhance the catabolism of HDL particles, enhances monocyte adhesion to vascular endothelial cells, and ac…	-3.1064
Ssc.19571.1.S1_at	BI339894	similar to abhydrolase domain containing 4	LOC100154266	Miyata et al. (2008) showed that ABHD2 was expressed in human atherosclerotic lesions and that expression was significantly higher in patients with unstable angina than with stable angina. Immunohistochemical analysis revealed abundant expression of ABHD2 in macrophages, but low expression in smooth muscle cells of atherosclerotic lesions. Using human vascular primary culture cell lines, they sho…	-2.20869
Ssc.19571.2.S1_at	BE235863	similar to abhydrolase domain containing 4	LOC100154266	Miyata et al. (2008) showed that ABHD2 was expressed in human atherosclerotic lesions and that expression was significantly higher in patients with unstable angina than with stable angina. Immunohistochemical analysis revealed abundant expression of ABHD2 in macrophages, but low expression in smooth muscle cells of atherosclerotic lesions. Using human vascular primary culture cell lines, they sho…	-2.86865
Ssc.27166.1.S1_at	CN153818	similar to 6A3-5 protein	LOC100152904		-2.44349
Ssc.16060.1.S1_at	AF128841.1	sarcolumenin precursor	CBPG	May be involved in the regulation of alcium transport.	-2.28411
Ssc.21763.1.A1_at	CK456888	Sarcoglycan, gamma (35kDa dystrophin-associated glycoprotein)	SGCG	The dystrophin-glycoprotein complex (DGC) comprises a group of proteins that span the sarcolemma and bind actin to the extracellular matrix of muscle cells. Components of the DGC include dystrophin (DMD; 310200) and multiple dystrophin-association glycoproteins (DAGs), the dystroglycans (see, e.g., DAG1, 128239 and SSPN, 601599) and the sarcoglycans (see, e.g., SGCA; 600119) (Noguchi et al., 1995…	-4.33705
Ssc.14003.2.S1_at	BX918978	Ribosomal protein S4	RPS4	RPS4Y (470000), a Y-linked gene gene in the human, encodes ribosomal protein S4. A homologous locus on the human X chromosome, RPS4X, lies close to the X-inactivation center (314670) but fails to undergo X inactivation. Genetic mapping utilizing interspecific backcrosses and an intron probe derived from the mouse Rps4 gene demonstrated that Rps4 maps close to the Phka locus on the mouse X chromos…	-2.71864
Ssc.1121.1.S1_at	BX675613	pyruvate dehydrogenase kinase, isozyme 4	PDK4	See PDK1 (602524). By positional cloning in the 7q21.3-q22.1 region linked with insulin resistance and NIDDM (125853) in Pima Indians, Rowles et al. (1996) identified the gene encoding PDK4. The PDK4 gene encodes a protein with a calculated molecular weight of 46,466. PDK4 mRNA was detected in all tissues examined, with the highest levels in heart and skeletal muscle. The PDK4 gene consists of 11…	-2.60934
Ssc.10131.1.A1_at	BI399912	pyruvate dehydrogenase kinase, isozyme 4	PDK4	See PDK1 (602524). By positional cloning in the 7q21.3-q22.1 region linked with insulin resistance and NIDDM (125853) in Pima Indians, Rowles et al. (1996) identified the gene encoding PDK4. The PDK4 gene encodes a protein with a calculated molecular weight of 46,466. PDK4 mRNA was detected in all tissues examined, with the highest levels in heart and skeletal muscle. The PDK4 gene consists of 11…	-3.65356
Ssc.26308.1.S1_at	BX922318	protein C receptor, endothelial (EPCR)	PROCR	Protein C (612283), a vitamin K-dependent serine protease zymogen, plays a major role in blood coagulation and may also prevent the lethal effects of gram-negative sepsis. Deficiency of protein C leads to life-threatening thrombophilia. Protein C is activated when thrombin (F2; 176930), the terminal enzyme of the coagulation system, binds to an endothelial cell surface protein, thrombomodulin (TH…	-2.31358
Ssc.12758.1.A1_at	CO945565	Proteasome (prosome, macropain) subunit, beta type, 9 (large multifunctional peptidase 2)	SBAB-554F3.3	The generation of peptides from cytosolic proteins for transport into the endoplasmic reticulum, where they associate with major histocompatibility complex (MHC) class I molecules, is thought to be a function of the proteasome. The proteasome is a large complex of subunits with multiple proteolytic activities. Two genes identified in the MHC class II region, TAP1 (170260) and TAP2 (170261), are t…	-2.23656
Ssc.8139.1.S1_at	CB475937	Phytanoyl-CoA 2-hydroxylase	PHYH	The PHYH gene encodes phytanoyl-CoA hydroxylase, a peroxisomal protein that catalyzes the first step in the alpha-oxidation of phytanic acid, a branched-chain fatty acid. Because beta-oxidation is blocked by the methyl group at C-3, phytanic acid must first undergo decarboxylation via an alpha-oxidation mechanism catalyzed by PHYH (Jansen et al., 1997).	-2.11677
Ssc.21431.3.A1_s_at	CF789622	phosphoglycerate dehydrogenase	CH242-38B5.2	3-Phosphoglycerate dehydrogenase (PHGDH; EC 1.1.1.95) catalyzes the transition of 3-phosphoglycerate into 3-phosphohydroxypyruvate, which is the first and rate-limiting step in the phosphorylated pathway of serine biosynthesis, using NAD+/NADH as a cofactor.	-2.95425
Ssc.715.1.S1_at	NM_214236.1	myoglobin	MB	Myoglobin is an iron- and oxygen-binding protein found in the muscle tissue of vertebrates in general and in almost all mammals. It is related to hemoglobin, which is the iron- and oxygen-binding protein in blood, specifically in the red blood cells. The only time myoglobin is found in the bloodstream is when it is released following muscle injury. It is an abnormal finding, and can be diagnostic…	-2.77668
Ssc.16626.1.S1_at	AY188502.1	myogenic factor 6	MYF6	Braun et al. (1990) detected the MYF6 gene, a novel member of the human gene family of muscle determination factors, by its highly conserved sequence coding for a putative helix--loop--helix domain. This sequence motif is a common feature of all myogenic factors and other regulatory proteins. By a panel of human/rodent somatic hybrid cells lines, Braun et al. (1990) mapped MYF6 to chromosome 12. …	-2.02834
Ssc.1942.1.S1_at	CN166665	lipin 1	LPIN1	LPIN1 is a Mg(2+)-dependent phosphatidic acid (PA) phosphohydrolase (EC 3.1.3.4) that catalyzes the dephosphorylation of PA to yield diacylglycerol and inorganic phosphate (Han et al., 2006).	-3.12343
Ssc.11557.1.A1_at	BI183574	ISG15 ubiquitin-like modifier	ISG15	Using EMSA analysis, Meraro et al. (2002) showed that PU.1 (SPI1; 165170) forms heterocomplexes with the immune cell-restricted interferon regulatory factors, IRF4 (601900) and IRF8 (ICSBP1; 601565), leading to the transcriptional activation of the ubiquitin-like ISG15. ISG15 is secreted from monocytes in response to type I IFNs and causes natural killer (NK)-cell proliferation and an augmentatio…	-4.00112
Ssc.21987.1.A1_at	BM083178	Interferon-related developmental regulator 1	IFRD1	By RT-PCR-based differential display, Vietor et al. (2002) identified Tis7 as a gene upregulated upon Jun (165160)-induced loss of polarity in a mouse mammary epithelial cell line. In unpolarized cells, the level of Tis7 protein was elevated and Tis7 translocated into the nucleus. cDNA microarray analysis revealed that overexpression of Tis7 repressed several genes. By yeast 2-hybrid and coimmuno…	-3.002
Ssc.21987.2.S1_at	BP164251	interferon-related developmental regulator 1	IFRD1	By RT-PCR-based differential display, Vietor et al. (2002) identified Tis7 as a gene upregulated upon Jun (165160)-induced loss of polarity in a mouse mammary epithelial cell line. In unpolarized cells, the level of Tis7 protein was elevated and Tis7 translocated into the nucleus. cDNA microarray analysis revealed that overexpression of Tis7 repressed several genes. By yeast 2-hybrid and coimmuno…	-2.2496
Ssc.1625.1.S1_at	AW414661	interferon regulatory factor 9	LOC780415	Mutation in the IRF6 gene can cause van der Woude syndrome (VWS1; 119300) and popliteal pterygium syndrome (PPS; 119500). VWS is an autosomal dominant form of cleft lip and palate associated with lip pits, and is the most common syndromic form of cleft lip or palate. PPS is a disorder with a similar orofacial phenotype that also includes skin and genital anomalies. Phenotypic overlap and linkage …	-2.39147
Ssc.30956.1.A1_s_at	CO956800	Interferon induced transmembrane protein 1 (9-27)	IFITM1	Reid et al. (1989) showed that transcription of the IFITM1 gene is controlled by a 13-bp IFN-stimulated response element in the 5-prime flanking region of the gene. To determine precisely how germ cells are specified, Saitou et al. (2002) performed a genetic screen between single nascent germ cells and their somatic neighbors that share common ancestry. They demonstrated that fragilis, a member o…	-2.58205
Ssc.20525.1.S1_at	BX926488	Insulin-like growth factor 2 (somatomedin A)	IGF2	Insulin-like growth factors I (147440) and II, also known as somatomedin C and somatomedin A, respectively, are members of the insulin (INS; 176730) family of polypeptide growth factors. Their functions include mediation of growth hormone action, stimulation of growth of cultured cells, stimulation of the action of insulin, and involvement in development and growth. They appear to be autocrine re…	-2.14171
Ssc.9365.1.S1_at	NM_213883.1	insulin-like growth factor 2 (somatomedin A)	IGF2	Insulin-like growth factors I (147440) and II, also known as somatomedin C and somatomedin A, respectively, are members of the insulin (INS; 176730) family of polypeptide growth factors. Their functions include mediation of growth hormone action, stimulation of growth of cultured cells, stimulation of the action of insulin, and involvement in development and growth. They appear to be autocrine re…	-2.64727
Ssc.286.1.S1_s_at	NM_213817.1	inflammatory response protein 6	IRG6		-4.25166
Ssc.29054.1.A1_at	CO950381	guanylate binding protein 1, interferon-inducible, 67kDa	GBP1	Guanylate cyclase-activating protein is a novel Ca(2+)-binding protein that stimulates synthesis of cGMP in photoreceptors. By molecular cloning of human and mouse GCAP cDNA, Subbaraya et al. (1994) found that the known mammalian GCAPs are more than 90% similar, consisting of 201 to 205 amino acids, and containing 3 identically conserved Ca(2+)-binding sites. The sequence homology with recoverin …	-4.02206
Ssc.29054.3.S1_at	BP435972	guanylate binding protein 1, interferon-inducible, 67kDa	GBP1	Guanylate cyclase-activating protein is a novel Ca(2+)-binding protein that stimulates synthesis of cGMP in photoreceptors. By molecular cloning of human and mouse GCAP cDNA, Subbaraya et al. (1994) found that the known mammalian GCAPs are more than 90% similar, consisting of 201 to 205 amino acids, and containing 3 identically conserved Ca(2+)-binding sites. The sequence homology with recoverin …	-2.59959
Ssc.21857.1.S1_at	CF795733	growth factor receptor-bound protein 10	GRB10		-2.49898
Ssc.18585.1.S1_at	CN155220	glucuronidase, beta	GUSB	The GUSB gene encodes beta-glucuronidase (EC 3.2.1.31), a lysosomal hydrolase involved in the stepwise degradation of glucuronic acid-containing glycosaminoglycans (Shipley et al., 1993). It is a tetrameric glycoprotein composed of identical subunits (Oshima et al., 1987). The GUSB gene is mutated in mucopolysaccharidosis type VII (MPS7; 253220).	-2.423
Ssc.864.1.S1_at	NM_214281.1	fumarate hydratase	FH	Fumarate hydratase, or fumarase (EC 4.2.1.2), is an enzymatic component of the tricarboxylic acid, or Krebs, cycle. It catalyzes the conversion of fumarate to malate	-2.16089
Ssc.3931.1.S1_at	NM_213946.1	four and a half LIM domains 3	FHL3	LIM proteins are defined by the possession of a highly conserved double zinc finger motif called the LIM domain.	-2.18262
Ssc.73.1.S1_at	NM_214014.1	forkhead box O1	FOXO1	This gene belongs to the forkhead family of transcription factors which are characterized by a distinct forkhead domain. The specific function of this gene has not yet been determined; however, it may play a role in myogenic growth and differentiation. Translocation of this gene with PAX3 has been associated with alveolar rhabdomyosarcoma	-2.06447
Ssc.229.1.S1_at	NM_214064.1	flavin containing monooxygenase 1	FMO1	The flavin-containing monooxygenase (FMO) protein family consists of a group of enzymes that catalyze chemical reactions via the bound cofactor flavin. These reactions involve oxidation of heteroatoms, particularly nucleophilic atoms such as the nitrogen of amines	-2.0378
Ssc.4368.3.S1_at	BP463181	F-box protein 32	FBXO32	F-box only protein 32 is a protein that in humans is encoded by the FBXO32 gene. This gene encodes a member of the F-box protein family which is characterized by an approximately 40 amino acid motif, the F-box. The F-box proteins constitute one of the four subunits of the ubiquitin protein ligase complex called SCFs (SKP1-cullin-F-box), which function in phosphorylation-dependent ubiquitination. …	-4.87393
Ssc.4368.1.S1_at	BI817204	F-box protein 32	FBXO32	F-box only protein 32 is a protein that in humans is encoded by the FBXO32 gene. This gene encodes a member of the F-box protein family which is characterized by an approximately 40 amino acid motif, the F-box. The F-box proteins constitute one of the four subunits of the ubiquitin protein ligase complex called SCFs (SKP1-cullin-F-box), which function in phosphorylation-dependent ubiquitination. …	-4.83199
Ssc.13262.1.S1_at	BX924410	eukaryotic translation initiation factor 4E binding protein 1	EIF4EBP1	Pause et al. (1994) showed that insulin treatment of adipose cells increased the phosphorylation of 4EBP1 and reduced the interaction of 4EBP1 with eIF4E. The authors speculated that the dissociation of the eIF4E binding proteins may be responsible for the enhanced translational activity in adipose tissue upon insulin treatment. Rousseau et al. (1996) showed that 4EBP1 and 4EBP2 are negative regu…	-2.89669
Ssc.217.1.S1_at	NM_214060.1	esterase D	ESD	Hopkinson et al. (1973) described a red cell esterase that they called esterase D (EC 3.1.1.1). Although studied in red cell hemolysates, esterase D was found in many different tissues including cultured fibroblasts and lymphocytoid cells. Genetic polymorphism was discovered in European, black, and Indian populations. Cowell et al. (1986) showed that there is a consistently lower level of esteras…	-2.38749
Ssc.15885.1.S1_at	NM_213804.1	DEAD (Asp-Glu-Ala-Asp) box polypeptide 58	DDX58	Using a library of endoribonuclease-prepared short interfering RNAs (esiRNAs), Kittler et al. (2004) identified 37 genes required for cell division, one of which was DDX8. These 37 genes included several splicing factors for which knockdown generates mitotic spindle defects. In addition, a putative nuclear-export terminator was found to speed up cell proliferation and mitotic progression after kn…	-3.55348
Ssc.29620.1.A1_at	CO942555	D-aspartate oxidase	DDO	D-aspartate oxidase (DDO; EC 1.4.3.1) is a flavoprotein that catalyzes the oxidative deamination of dicarboxylic D-amino acids to give the corresponding alpha-keto acids and ammonia. DDO is inactive with D-amino acids that are oxidized by D-amino acid oxidase (124050), which catalyzes the same reaction with neutral and basic D-amino acids as substrates.	-3.54401
Ssc.6694.1.S1_at	BQ602470	Cytochrome c, somatic	CYCS	Cytochrome c is located in the mitochondria of all aerobic cells and is involved in the electron transport system that functions in oxidative phosphorylation. It accepts electrons from cytochrome b and transfers them to cytochrome oxidase. In the process, the iron of the heme group, which is identical to that of hemoglobin and myoglobin, shifts from the ferrous to the ferric state.	-2.74282
Ssc.1091.2.S1_at	AF201723.1	collagen, type I, alpha 1	COL1A1	Collagen has a triple-stranded rope-like coiled structure. The major collagen of skin, tendon, and bone is the same protein containing 2 alpha-1 polypeptide chains and 1 alpha-2 chain. Although these are long (the procollagen chain has a molecular mass of about 120 kD, before the 'registration peptide' is cleaved off; see 225410), each messenger RNA is monocistronic (Lazarides and Lukens, 1971). …	-2.54931
Ssc.7506.1.S1_at	CN159836	coiled-coil-helix-coiled-coil-helix domain	CHCHD3	By searching a placental bed cDNA library enriched for first-trimester extravillous trophoblasts to identify genes specific to early placenta development, Westerman et al. (2004) cloned CHCHD1, which they designated C2360. CHCHD1 contains a central coiled-coil-helix-coiled-coil-helix (CHCH) domain. Each helix contains 2 cysteines separated by 9 amino acids. Human and mouse CHCHD1 share 85% amino …	-2.01856
Ssc.19688.1.S1_at	AF540390.1	cholinergic receptor, nicotinic, alpha 1 (muscle)	CHRNA1		-2.45221
Ssc.21139.1.S1_at	BP439390	chloride intracellular channel 5	CLIC5	Can insert into membranes and form poorly selective ion channels that may also transport chloride ions. May play a role in the regulation of transepithelial ion absorption and secretion. Required for normal formation of stereocilia in the inner ear and normal development of the organ of Corti By similarity. Is required for the development and/or maintenance of the proper glomerular endothelial ce…	-2.61552
Ssc.21139.2.S1_at	BX666230	chloride intracellular channel 5	CLIC5	Can insert into membranes and form poorly selective ion channels that may also transport chloride ions. May play a role in the regulation of transepithelial ion absorption and secretion. Required for normal formation of stereocilia in the inner ear and normal development of the organ of Corti By similarity. Is required for the development and/or maintenance of the proper glomerular endothelial ce…	-2.3855
Ssc.7146.1.A1_at	BI182779	ATP-binding cassette, sub-family A (ABC1), member 1	ABCA1	The ATP-binding cassette (ABC) family is a group of proteins which bind and hydrolyse ATP in order to transport substances across cellular membranes. They are prevalent in bacteria but are also in humans, and responsible for a diverse range of genetic diseases from Stargardt disease to Cystic Fibrosis	-3.57122
Ssc.246.1.S1_at	NM_001001542.1	ATPase, Na+/K+ transporting, beta 1 polypeptide	ATP1B1	Sodium/potassium-transporting ATPase subunit alpha-1 is an enzyme that in humans is encoded by the ATP1A1 gene. The protein encoded by this gene belongs to the family of P-type cation transport ATPases, and to the subfamily of Na+/K+-ATPases. Na+/K+ -ATPase is an integral membrane protein responsible for establishing and maintaining the electrochemical gradients of Na and K ions across the plasma…	-2.4623
AFFX-Ss_IRP_3_at	AFFX-Ss_IRP_3	---	---		-5.20716
Ssc.10329.1.S1_at	BI400620	---	---		-2.49783
Ssc.10464.1.A1_at	BF702199	---	---		-2.69849
Ssc.10624.1.S1_at	CN158392	---	---		-2.46184
Ssc.10763.1.A1_at	CN154075	---	---		-2.12137
Ssc.1078.1.A1_at	AJ655273	---	---		-2.19217
Ssc.1078.2.A1_at	CF793440	---	---		-2.00253
Ssc.11077.1.S1_at	BI404168	---	---		-2.08886
Ssc.11119.1.S1_at	BQ600611	---	---		-2.46117
Ssc.11394.1.A1_at	CN163073	---	---		-2.08413
Ssc.11437.1.A1_at	BI182553	---	---		-3.16864
Ssc.11641.1.A1_at	BQ603468	---	---		-2.89348
Ssc.12218.1.S1_a_at	CK456620	---	---		-2.05949
Ssc.12290.1.A1_at	CO949474	---	---		-2.36964
Ssc.12329.1.A1_at	BI404912	---	---		-3.9628
Ssc.13068.1.A1_at	CF365867	---	---		-4.25652
Ssc.13241.1.A1_at	BQ604930	---	---		-3.42518
Ssc.13677.1.A1_at	BQ603127	---	---		-2.02619
Ssc.13696.1.A1_at	BQ603215	---	---		-3.81692
Ssc.13814.1.A1_at	BM190192	---	---		-4.35449
Ssc.1399.1.S1_at	CO953441	---	---		-2.10753
Ssc.14205.1.S1_at	BQ600780	---	---		-2.4875
Ssc.14415.1.A1_at	BQ602223	---	---		-2.03971
Ssc.1515.1.S1_at	CF359884	---	---		-2.39382
Ssc.15266.1.S1_at	CN154789	---	---		-2.13134
Ssc.1545.1.A1_at	BI399784	---	---		-2.25718
Ssc.1560.1.S1_at	BP160848	---	---		-2.2111
Ssc.15678.1.A1_s_at	CA778519	---	---		-2.50327
Ssc.1609.1.A1_at	CF368424	---	---		-2.0625
Ssc.16418.2.S1_at	CF176622	---	---		-3.1524
Ssc.16422.2.A1_at	CF175382	---	---		-5.07011
Ssc.16467.1.A1_at	BP138347	---	---		-2.06507
Ssc.16756.1.S1_at	CK450398	---	---		-2.17824
Ssc.16863.1.S1_at	BE013221	---	---		-2.83597
Ssc.17029.1.A1_at	CK456293	---	---		-2.41653
Ssc.17071.1.A1_at	CN156482	---	---		-2.02568
Ssc.1745.1.A1_at	BI400485	---	---		-4.34237
Ssc.1787.1.A1_at	AW429532	---	---		-2.57305
Ssc.18021.1.A1_at	CF180456	---	---		-2.06986
Ssc.18244.1.S1_at	BX668930	---	---		-3.32019
Ssc.18302.2.S1_at	CF177965	---	---		-2.53455
Ssc.18476.3.S1_at	BX674644	---	---		-2.0444
Ssc.18478.1.S1_at	CO955392	---	---		-2.1926
Ssc.18489.1.S1_at	BF193623	---	---		-2.34546
Ssc.18489.2.S1_at	CF177828	---	---		-2.4991
Ssc.18590.1.S1_at	CF175719	---	---		-4.62354
Ssc.19335.1.S1_at	CF365539	---	---		-2.0268
Ssc.19359.1.A1_at	CF359702	---	---		-3.26064
Ssc.19359.2.S1_at	BX923072	---	---		-2.48895
Ssc.19486.1.S1_at	CF365233	---	---		-2.67997
Ssc.19607.2.A1_at	CF368807	---	---		-2.8463
Ssc.19625.1.S1_at	BF198193	---	---		-2.11385
Ssc.11743.1.S1_at	BI184304	---	---		-2.44059
Ssc.11048.1.S1_at	BI404223	---	---		-7.66297
Ssc.11300.1.S1_at	BI181590	---	---		-2.17296
Ssc.21291.1.A1_at	CF795040	---	---		-2.29589
Ssc.21437.1.S1_at	CN164042	---	---		-2.79249
Ssc.21543.1.S1_at	BX666448	---	---		-3.52301
Ssc.21547.2.S1_at	CO938500	---	---		-2.47883
Ssc.21581.1.S1_at	CK457084	---	---		-4.20177
Ssc.13431.1.A1_at	BQ601267	---	---		-4.05702
Ssc.14095.1.A1_at	BQ600160	---	---		-2.21174
Ssc.17842.2.S1_a_at	CF180771	---	---		-2.90883
Ssc.22487.1.S1_at	CN154846	---	---		-2.34671
Ssc.22530.1.S1_at	CF795706	---	---		-2.11638
Ssc.22716.1.S1_at	CN156171	---	---		-2.16447
Ssc.2300.1.S1_at	CK451444	---	---		-2.24162
Ssc.23288.1.S1_at	CN160523	---	---		-2.43724
Ssc.18487.1.S1_a_at	BE013210	---	---		-3.9108
Ssc.23899.1.A1_at	CK451122	---	---		-2.65194
Ssc.23929.1.A1_at	CN163041	---	---		-2.16149
Ssc.23959.1.S1_at	CK452454	---	---		-2.27441
Ssc.24269.1.A1_at	CK451804	---	---		-4.59955
Ssc.24503.1.S1_at	CK458988	---	---		-2.11232
Ssc.19310.1.S1_at	CK467662	---	---		-2.32361
Ssc.24696.2.S1_at	BP435573	---	---		-2.25945
Ssc.24975.1.S1_at	CN161030	---	---		-2.08866
Ssc.2538.1.S1_at	CN159345	---	---		-2.18773
Ssc.25584.1.S1_at	AJ660108	---	---		-2.05131
Ssc.20101.1.S1_at	BX676643	---	---		-4.05763
Ssc.25763.1.A1_at	BX921891	---	---		-2.02691
Ssc.26288.1.S1_at	CN155411	---	---		-2.21054
Ssc.26719.1.S1_at	CN160623	---	---		-2.26245
Ssc.27048.1.A1_at	CN162569	---	---		-3.30654
Ssc.27131.1.A1_at	CN167038	---	---		-2.63091
Ssc.21851.1.S1_at	BX666248	---	---		-2.10452
Ssc.27699.1.A1_at	BI119412	---	---		-2.36929
Ssc.28517.1.S1_at	BF444318	---	---		-3.29256
Ssc.28652.1.A1_at	BI185897	---	---		-2.62917
Ssc.2898.1.S1_at	CK457457	---	---		-2.73126
Ssc.29189.1.A1_at	CO951511	---	---		-2.33444
Ssc.23517.2.S1_a_at	BP445666	---	---		-3.30137
Ssc.30026.1.A1_at	CO947942	---	---		-3.30009
Ssc.30253.1.A1_at	CO989071	---	---		-2.27779
Ssc.30464.1.A1_at	CO987212	---	---		-2.33351
Ssc.30885.1.A1_at	CO992664	---	---		-2.68647
Ssc.31186.1.S1_at	CO952430	---	---		-2.02903
Ssc.3271.1.A1_at	BF703659	---	---		-2.33925
Ssc.3612.1.S1_at	CK458338	---	---		-2.15803
Ssc.3761.1.A1_at	CF360624	---	---		-2.58928
Ssc.3791.1.S1_at	BI182343	---	---		-2.2463
Ssc.4090.1.A1_at	BF703849	---	---		-2.0164
Ssc.4150.2.A1_at	CF175366	---	---		-2.42367
Ssc.4961.1.S1_at	CF175613	---	---		-2.9723
Ssc.5157.1.S1_at	CK458461	---	---		-2.51235
Ssc.5285.1.S1_at	CK450250	---	---		-2.06926
Ssc.3311.1.S1_at	CN164850	---	---		-2.84699
Ssc.5839.2.A1_at	BQ604919	---	---		-2.01956
Ssc.6154.1.S1_a_at	BQ604810	---	---		-2.58134
Ssc.6154.1.S1_at	BQ604810	---	---		-2.39527
Ssc.6170.1.S1_at	BI401250	---	---		-2.96969
Ssc.6430.1.A1_at	BQ603187	---	---		-2.45583
Ssc.6433.1.S1_at	BX672562	---	---		-2.36473
Ssc.6433.2.S1_at	BF079968	---	---		-2.59862
Ssc.6507.1.S1_a_at	CN164846	---	---		-2.93403
Ssc.6507.3.S1_a_at	BE014424	---	---		-2.59253
Ssc.6891.1.S1_at	CB479999	---	---		-2.17475
Ssc.5407.1.A1_at	BF702245	---	---		-2.50234
Ssc.5407.2.S1_at	BX922466	---	---		-2.55138
Ssc.7116.1.A1_at	CK459921	---	---		-2.51901
Ssc.7145.1.A1_at	BF702678	---	---		-2.15426
Ssc.7269.1.A1_at	BQ598412	---	---		-2.23459
Ssc.7789.2.S1_at	CF793746	---	---		-2.02291
Ssc.8185.1.A1_at	CK457288	---	---		-2.28629
Ssc.8455.1.A1_at	BQ601510	---	---		-2.32578
Ssc.7712.1.A1_at	CF175482	---	---		-2.10234
Ssc.8811.1.S1_at	BI181293	---	---		-2.08623
Ssc.8956.2.A1_at	BF708838	---	---		-2.23642
Ssc.9150.1.S1_at	CB479841	---	---		-2.79061
Ssc.9298.1.A1_at	BF710145	---	---		-2.43201
Ssc.9454.1.S1_at	CK460644	---	---		-2.66984
