# Supplementary material for: Distinctive Genes Determine Different Intramuscular Fat and Muscle Fiber Ratios of the longissimus dorsi Muscles in Jinhua and Landrace Pigs
Source: PLoS One. 2013 Jan 3;8(1):e53181. doi: 10.1371/journal.pone.0053181 (PMC3536781; doi:10.1371/journal.pone.0053181)
Supplement: Table S13 — 155 genes downregulated in longissium dorsi muscles of Jinhua pig versus Landrace at d90 of age stage (Jinhua-d90-LD-down). (XLS) [file pone.0053181.s013.xls]

## Sheet: Table S13
Table S13. 155 genes downregulated in longissium dorsi muscles of Jinhua pig versus Landrace at d90 of age stage (Jinhua-d90-LD-down)
Probe ID	Gene ID	Gene Description	Gene Symbol	Gene description	JH90_LD_VS_CB90_LD
Ssc.20621.1.S1_at	AW486217	vacuolar protein sorting 26 homolog B (S. pombe)	VPS26B		-2.82199
Ssc.16635.1.S1_at	AJ539380.1	UDP-sugar diphosphatase	UGPP	In enzymology, an UDP-sugar diphosphatase (EC 3.6.1.45) is an enzyme that catalyzes the chemical reaction UDP-sugar + H2O UMP + alpha-D-aldose 1-phosphate Thus, the two substrates of this enzyme are UDP-sugar and H2O, whereas its two products are UMP and alpha-D-aldose 1-phosphate. This enzyme belongs to the family of hydrolases, specifically those acting on acid anhydrides in phosphorus-containi…	-2.38905
Ssc.5936.1.A1_a_at	NM_213753.1	translocator protein (18kDa)	TSPO	TSPO has channel-like properties and is primarily located in the outer mitochondrial membrane. It is involved in a variety of functions, including immunologic responses, apoptosis, and steroidogenesis. The proapoptotic function of TSPO appears to involve modulation of the mitochondrial transition pore (MPTP), a channel formed by the voltage-dependent anion channel (VDAC; see 604492) and the adeni…	-2.02764
Ssc.23781.1.S1_at	NM_213784.1	ST6 (alpha-N-acetyl-neuraminyl-2,3-beta-galactosyl-1,3)-N-acetylgalactosaminide alpha-2,6-sialyltransferase 2	ST6GALNAC2	The human ST6GalNAc I (EC 2.4.99.3, CAZy Family GT29, CMP-NeuAc R-GalNAc-alpha1-O-Ser/Thr alpha2,6-sialyltransferase, with R = H, Gal-beta1-3, or NeuAc-alpha2-3Gal-beta1-3) is a 600 AA type II membrane-bound sialyltransferase. It shares the same typical organization with other Golgi glycosyltransferases with a short N-terminal domain in the cytoplasm of the cell, a trans-membrane domain (TMD), an…	-2.32376
Ssc.15738.1.S1_at	CF176266	similar to Transmembrane emp24 domain-containing protein 3 precursor (Membrane protein p24B)	LOC100152423		-2.30169
Ssc.8789.1.S1_at	BF711868	similar to sulfiredoxin 1 homolog	LOC100154682		-2.1855
Ssc.12504.1.A1_at	CK465051	similar to putative ISG12(a) protein	LOC100153902		-2.66965
Ssc.4292.1.S1_a_at	BF193243	similar to Peroxisomal biogenesis factor 19	LOC100154884	The PEX19 gene encodes peroxisomal farnesylated protein, which plays a role in peroxisomal membrane synthesis (Gotte et al., 1998).	-2.22268
Ssc.19639.1.A1_at	CF363195	similar to O-6-methylguanine-DNA methyltransferase	LOC100155050		-2.05898
Ssc.1303.1.S1_at	CK455870	similar to Leukocyte elastase inhibitor (LEI) (Serpin B1) (Leukocyte neutral proteinase inhibitor) (LNPI)	LOC100155145		-2.2524
Ssc.27246.1.S1_at	BI339627	similar to interleukin enhancer binding factor 2	LOC100154734		-2.91468
Ssc.5560.1.S1_at	BF702980	similar to homer 2	LOC100156419		-2.19817
Ssc.3070.1.S1_at	BF712493	similar to histone 2a	LOC100157768		-2.53851
Ssc.15590.1.S1_at	BI337866	similar to hCG22882	LOC100156905		-2.33891
Ssc.3433.1.S1_at	BE749700	similar to guanosine monophosphate reductase	LOC100154573	Guanosine monophosphate reductase (EC 1.7.1.7) catalyzes the irreversible NADPH-dependent reductive deamination of guanosine monophosphate (GMP) to inosine monophosphate (IMP). GMPR is able to convert guanosine nucleotides to the pivotal precursor of both guanine (G) and adenine (A) nucleotides. It plays an important role in maintaining the intracellular balance of A and G nucleotides.	-2.81232
Ssc.3433.2.S1_at	BP453725	similar to guanosine monophosphate reductase	LOC100154573	Guanosine monophosphate reductase (EC 1.7.1.7) catalyzes the irreversible NADPH-dependent reductive deamination of guanosine monophosphate (GMP) to inosine monophosphate (IMP). GMPR is able to convert guanosine nucleotides to the pivotal precursor of both guanine (G) and adenine (A) nucleotides. It plays an important role in maintaining the intracellular balance of A and G nucleotides.	-2.14656
Ssc.3004.2.S1_at	BI182015	similar to Chromosome 9 open reading frame 16	LOC100152322		-2.20979
Ssc.14444.2.S1_at	CN070639	similar to arginase, type II	LOC100155893		-3.29804
Ssc.14444.3.A1_a_at	CN070640	similar to arginase, type II	LOC100155893		-4.84776
Ssc.8779.1.A1_at	AJ658284	Similar to Apolipoprotein O-like	LOC100153260	Apolipoprotein C-III, secreted from the liver and to a lesser extent by the intestines, is a component of both high density lipoprotein (HDL) and apolipoprotein B (APOB; 107730)-containing lipoprotein particles, impairs catabolism and hepatic uptake of apoB-containing lipoproteins, appears to enhance the catabolism of HDL particles, enhances monocyte adhesion to vascular endothelial cells, and ac…	-2.16138
Ssc.2847.1.S1_at	BE031545	similar to ankyrin repeat domain 9	LOC100157410		-2.64949
Ssc.27166.1.S1_at	CN153818	similar to 6A3-5 protein	LOC100152904		-2.57557
Ssc.5520.1.S1_at	CK462523	Selenoprotein X, 1	SEPX1		-3.07942
Ssc.101.1.S1_at	NM_214023.1	secreted phosphoprotein 1	SPP1		-2.66152
Ssc.21763.1.A1_at	CK456888	Sarcoglycan, gamma (35kDa dystrophin-associated glycoprotein)	SGCG		-4.3492
Ssc.6289.1.S1_at	NM_214199.1	receptor (G protein-coupled) activity modifying protein 1	RAMP1		-2.07008
Ssc.5969.1.S1_at	AU298691	RAB3A, member RAS oncogene family	RAB3A		-2.37146
Ssc.16187.1.S1_at	NM_214228.1	prostaglandin D2 synthase 21kDa (brain)	PTGDS		-3.52962
Ssc.11281.1.A1_at	BI181438	proenkephalin	PENK		-2.88072
Ssc.5630.1.S1_at	BX923269	oxoglutarate/malate carrier-like	OMC		-2.34535
Ssc.1388.1.S1_at	NM_214309.1	nudix (nucleoside diphosphate linked moiety X)-type motif 2	NUDT2		-2.19892
Ssc.1142.1.S1_at	BQ601005	NAD(P)H dehydrogenase, quinone 1	NQO1		-2.29051
Ssc.5300.1.S1_at	CK464649	N-acetylglucosaminyltransferase I.2	LOC780413		-2.36735
Ssc.715.1.S1_at	NM_214236.1	myoglobin	MB		-2.56472
Ssc.6498.1.A1_at	BI360380	Mitogen-activated protein kinase 12	MAPK12	Hirai et al. (1996) identified rat Muk as an activator of the Jnk pathway. Overexpression of Muk resulted in activation of Jnk1 and the accumulation of a hyperphosphorylated form of c-Jun. Mata et al. (1996) examined the localization and biochemistry of Dlk in rodent brain. Using in situ hybridization they found that Dlk showed neuron-specific hybridization within all regions of the central nervo…	-2.00212
Ssc.10148.1.S1_at	CN159619	methylenetetrahydrofolate dehydrogenase	MTHFD1	Methylenetetrahydrofolate dehydrogenases requiring either NADP or NAD as cofactor are involved in the interconversion of methylene, methenyl, and formyl derivatives of tetrahydrofolate. In mammals and yeast, the NADP-dependent methylenetetrahydrofolate dehydrogenase, associated with methenyltetrahydrofolate cyclohydrolase in the N-terminal domain, is fused to a formyltetrahydrofolate synthetase d…	-2.92835
Ssc.11557.1.A1_at	BI183574	ISG15 ubiquitin-like modifier	ISG15	Using EMSA analysis, Meraro et al. (2002) showed that PU.1 (SPI1; 165170) forms heterocomplexes with the immune cell-restricted interferon regulatory factors, IRF4 (601900) and IRF8 (ICSBP1; 601565), leading to the transcriptional activation of the ubiquitin-like ISG15. ISG15 is secreted from monocytes in response to type I IFNs and causes natural killer (NK)-cell proliferation and an augmentatio…	-2.76078
Ssc.20.1.S1_at	AY450287.1	interleukin 18 (interferon-gamma-inducing factor)	IL18		-2.46792
Ssc.18642.1.S1_at	BX924523	integrin beta 1 binding protein (melusin) 2	ITGB1BP2		-2.73638
Ssc.18642.2.A1_at	CF360032	Integrin beta 1 binding protein (melusin) 2	ITGB1BP2		-2.70223
Ssc.15800.1.S1_at	NM_214099.1	insulin-like growth factor binding protein 5	IGFBP5	Sato et al. (2002) overexpressed a constitutively active form of Six5 (600963) in murine P19 embryonal carcinoma cells. Using expression profiling in cDNA arrays, they identified 21 potential target genes whose expression level increased by the treatment. One of these genes was Igfbp5, which was also decreased in Six5-deficient mouse fibroblasts. The response of human IGFBP5 to MyoD (159970)-indu…	-2.09213
Ssc.9365.3.S1_a_at	BP142537	insulin-like growth factor 2 (somatomedin A)	IGF2	Insulin-like growth factors I (147440) and II, also known as somatomedin C and somatomedin A, respectively, are members of the insulin (INS; 176730) family of polypeptide growth factors. Their functions include mediation of growth hormone action, stimulation of growth of cultured cells, stimulation of the action of insulin, and involvement in development and growth. They appear to be autocrine re…	-2.01578
Ssc.9365.5.S1_a_at	BP152514	insulin-like growth factor 2 (somatomedin A)	IGF2	Insulin-like growth factors I (147440) and II, also known as somatomedin C and somatomedin A, respectively, are members of the insulin (INS; 176730) family of polypeptide growth factors. Their functions include mediation of growth hormone action, stimulation of growth of cultured cells, stimulation of the action of insulin, and involvement in development and growth. They appear to be autocrine re…	-2.00288
Ssc.20525.1.S1_at	BX926488	Insulin-like growth factor 2 (somatomedin A)	IGF2	Insulin-like growth factors I (147440) and II, also known as somatomedin C and somatomedin A, respectively, are members of the insulin (INS; 176730) family of polypeptide growth factors. Their functions include mediation of growth hormone action, stimulation of growth of cultured cells, stimulation of the action of insulin, and involvement in development and growth. They appear to be autocrine re…	-2.29258
Ssc.9365.2.S1_a_at	CK463136	insulin-like growth factor 2 (somatomedin A)	IGF2	Insulin-like growth factors I (147440) and II, also known as somatomedin C and somatomedin A, respectively, are members of the insulin (INS; 176730) family of polypeptide growth factors. Their functions include mediation of growth hormone action, stimulation of growth of cultured cells, stimulation of the action of insulin, and involvement in development and growth. They appear to be autocrine re…	-2.42103
Ssc.26254.1.S1_at	BX926970	Homeobox protein A10	HOXD10A		-2.73442
Ssc.11858.1.S1_at	CN163410	fibromodulin	FMOD	By RT-PCR, Mikaelsson et al. (2005) found fibromodulin expression in 75 patients with B-cell chronic lymphocytic leukemia (BCLL) and in 5 of 7 patients with mantle cell lymphoma (MCL). No mutations in the FMOD gene were detected. Western blot analysis detected fibromodulin in the cytoplasm of BCLL cells and in the medium of cultured BCLL cells, but not at the cell surface. Fibromodulin was not fo…	-2.41343
Ssc.13961.2.A1_at	CO994537	Eukaryotic translation elongation factor 1 alpha 1	EEF1A1	Eukaryotic elongation factor-1 (EF1) consists of 4 subunits, EF1-alpha, EF1-beta (EEF1B2; 600655), EF1-gamma (EEF1G; 130593), and EF1-delta (EEF1D; 130592). EIF-alpha-GTP transfers aminoacyl-tRNA to the ribosome, and the release of animoacyl-tRNA from EIF-alpha-GTP is driven by GTP hydrolysis. EF1-alpha-GDP is recycled to EF1-alpha-GTP by the EF1-beta, -gamma, and -delta subunits (Sanders et al.,…	-2.11567
Ssc.18422.1.S1_a_at	CF176925	DNase X	LOC654408	The activation of endonucleases resulting in the degradation of genomic DNA is one of the most characteristic changes in apoptosis. Here, we report the characterization of a novel endonuclease, termed DNase X due to its X-chromosomal localization. The active nuclease is a 35 kDa protein with 39% identity to DNase I. When incubated with isolated nuclei, recombinant DNase X was capable of triggerin…	-2.79064
Ssc.18422.1.S1_at	CF176925	DNase X	LOC654408	The activation of endonucleases resulting in the degradation of genomic DNA is one of the most characteristic changes in apoptosis. Here, we report the characterization of a novel endonuclease, termed DNase X due to its X-chromosomal localization. The active nuclease is a 35 kDa protein with 39% identity to DNase I. When incubated with isolated nuclei, recombinant DNase X was capable of triggerin…	-2.46133
Ssc.1704.1.S1_at	BX915676	DNA (cytosine-5-)-methyltransferase 3 alpha	DNMT3A	Using Northern blot analysis, Bonecchi et al. (1998) showed that polarized Th1 cells preferentially express CXCR3 (300574) and CCR5. In contrast, Th2 cells preferentially express CCR4 (604836) and, at least in a subpopulation of Th2 cells, CCR3 (601268). Samson et al. (1996) functionally expressed the CCR5 gene in a stably transfected CHO-K1 cell line. In transfected cells, macrophage inflammator…	-2.04985
Ssc.29620.1.A1_at	CO942555	D-aspartate oxidase	DDO	D-aspartate oxidase (DDO; EC 1.4.3.1) is a flavoprotein that catalyzes the oxidative deamination of dicarboxylic D-amino acids to give the corresponding alpha-keto acids and ammonia. DDO is inactive with D-amino acids that are oxidized by D-amino acid oxidase (124050), which catalyzes the same reaction with neutral and basic D-amino acids as substrates. Simonic et al. (1997) cloned a full-length …	-2.1566
Ssc.23797.1.S1_at	NM_213779.1	chemokine (C-C motif) ligand 4	CCL4	CCL4, also known as Macrophage inflammatory protein-1β (MIP-1β) is a CC chemokine with specificity for CCR5 receptors. It is a chemoattractant for natural killer cells, monocytes and a variety of other immune cells	-2.25262
Ssc.1901.1.A1_at	CO939491	cardiac muscle alpha actin 1	ACTC1	The ACTA1 gene encodes skeletal muscle alpha-actin, the principal actin isoform in adult skeletal muscle, which forms the core of the thin filament of the sarcomere where it interacts with a variety of proteins to produce the force for muscle contraction (Laing et al., 2009).	-4.4818
Ssc.10297.1.S1_at	BX666372	capping protein (actin filament) muscle Z-line, beta	CAPZB	CapZ was identified in chicken as an actin-binding protein composed of alpha and beta subunits. See CAPZA1 (601580) and CAPZA2 (601571). From a human retinal cDNA library, Barron-Casella et al. (1995) isolated cDNAs homologous for the beta subunit of chicken CapZ. They mapped the CAPZB gene to 1p36.1 by fluorescence in situ hybridization. Contradictory findings were reported by Olavesen et al. (1…	-2.23373
Ssc.7538.1.S1_at	BQ604786	cadherin 1, type 1, E-cadherin (epithelial)	CDH1	Uvomorulin is a specific calcium ion-dependent cell adhesion molecule. In mice it expresses its adhesive function during the preimplantation stage of development and in epithelial cells, where it is concentrated in the intermediate junctions.	-2.96507
Ssc.3832.1.S1_at	CK451710	Aquaporin 3	AQP3	By functional expression in Xenopus oocytes, Ishibashi et al. (1994) confirmed the water-channel function of AQP3. Moreover, AQP3 facilitated the transport of nonionic small solutes such as urea and glycerol, albeit to a smaller degree. The results suggested that water channels can be functionally heterogeneous and possess water and solute permeation mechanisms. By Western blot analysis and immun…	-3.10806
AFFX-SSC-28SrRNA_s_at	AFFX-SSC-28SrRNA	---	---		-3.5347
AFFX-SSC-28SrRNA_at	AFFX-SSC-28SrRNA	---	---		-3.25415
Ssc.489.1.A1_at	AJ236935.1	---	---		-2.91851
Ssc.20607.2.A1_at	AW482786	---	---		-3.80637
Ssc.16767.1.S1_at	BE012603	---	---		-2.42371
Ssc.18487.1.S1_a_at	BE013210	---	---		-2.10747
Ssc.2346.1.S1_at	BF708753	---	---		-2.07178
Ssc.21283.1.S1_at	BI118474	---	---		-3.52853
Ssc.1930.1.S1_at	BI118564	---	---		-2.62967
Ssc.11300.1.S1_at	BI181590	---	---		-2.20387
Ssc.11609.1.A1_at	BI182003	---	---		-2.80953
Ssc.8275.1.A1_at	BI184073	---	---		-3.3477
Ssc.5092.1.S1_at	BI184947	---	---		-2.11658
Ssc.5000.1.A1_at	BI185975	---	---		-2.11715
Ssc.2786.1.S1_at	BI341137	---	---		-2.08125
Ssc.6382.1.A1_at	BI343750	---	---		-2.00909
Ssc.25175.3.S1_at	BI402082	---	---		-2.21729
Ssc.6147.1.A1_at	BI403497	---	---		-2.57303
Ssc.11048.1.S1_at	BI404223	---	---		-3.62223
Ssc.23517.2.S1_a_at	BP445666	---	---		-2.36054
Ssc.4041.1.S1_a_at	BQ597892	---	---		-2.08665
Ssc.10776.1.A1_at	BQ597944	---	---		-2.59022
Ssc.7519.1.A1_at	BQ599060	---	---		-2.00201
Ssc.20017.1.A1_at	BQ600530	---	---		-2.0473
Ssc.13431.1.A1_at	BQ601267	---	---		-2.55105
Ssc.2329.1.A1_at	BQ604711	---	---		-2.08006
Ssc.22577.1.S1_at	BX664903	---	---		-2.3687
Ssc.21851.1.S1_at	BX666248	---	---		-3.72369
Ssc.21828.1.S1_at	BX672651	---	---		-3.34207
Ssc.20101.1.S1_at	BX676643	---	---		-2.25664
Ssc.17429.1.S1_at	BX914820	---	---		-2.14068
Ssc.26272.2.S1_at	BX917085	---	---		-2.26321
Ssc.979.1.S1_at	BX917468	---	---		-2.7983
Ssc.18640.1.S1_at	BX920140	---	---		-2.31012
Ssc.25589.1.S1_at	BX923530	---	---		-2.37
Ssc.24673.1.S1_at	BX923965	---	---		-2.14651
Ssc.26009.1.S1_at	BX926326	---	---		-2.05398
Ssc.8528.3.S1_at	CB469613	---	---		-2.26871
Ssc.4516.3.S1_at	CB472795	---	---		-2.2124
Ssc.17405.1.S1_at	CD572132	---	---		-2.20898
Ssc.23333.1.S1_at	CD572225	---	---		-4.25942
Ssc.19612.1.S1_at	CF175414	---	---		-2.54141
Ssc.7712.1.A1_at	CF175482	---	---		-2.89317
Ssc.3240.1.A1_at	CF175761	---	---		-2.28161
Ssc.17985.1.S1_at	CF178768	---	---		-2.38101
Ssc.17842.2.S1_a_at	CF180771	---	---		-2.91903
Ssc.19141.1.S1_at	CF360253	---	---		-6.41367
Ssc.18950.1.A1_at	CF364970	---	---		-3.12546
Ssc.12475.1.A1_at	CF364971	---	---		-2.25153
Ssc.8885.1.A1_at	CF365077	---	---		-2.55521
Ssc.15420.1.S1_at	CF367743	---	---		-2.29426
Ssc.19050.1.S1_at	CF368465	---	---		-2.35689
Ssc.22102.1.A1_at	CF368852	---	---		-2.10079
Ssc.21622.1.A1_at	CF787955	---	---		-2.49701
Ssc.22255.1.A1_at	CF789620	---	---		-2.00133
Ssc.22063.1.S1_at	CF792374	---	---		-2.0797
Ssc.1017.1.S1_at	CK456418	---	---		-2.94102
Ssc.17636.1.S1_at	CK456959	---	---		-2.00568
Ssc.24173.1.S1_at	CK457106	---	---		-3.29564
Ssc.3880.1.S1_at	CK457290	---	---		-3.85186
Ssc.25044.1.S1_at	CK457564	---	---		-2.59871
Ssc.16707.1.S1_at	CK462922	---	---		-2.10418
Ssc.1435.1.S1_at	CK464562	---	---		-2.38558
Ssc.19310.1.S1_at	CK467662	---	---		-2.5438
Ssc.28435.1.A1_at	CN028783	---	---		-2.30041
Ssc.6934.2.A1_at	CN031284	---	---		-2.46545
Ssc.27995.1.A1_at	CN032883	---	---		-2.96179
Ssc.21659.1.S1_at	CN154137	---	---		-2.23218
Ssc.26580.1.S1_at	CN156652	---	---		-2.06803
Ssc.26731.1.S1_at	CN157178	---	---		-2.0492
Ssc.27452.1.S1_at	CN158483	---	---		-2.04449
Ssc.1214.1.S1_at	CN159051	---	---		-2.53436
Ssc.21905.1.S1_at	CN159072	---	---		-2.48657
Ssc.5104.1.S1_at	CN159527	---	---		-2.00585
Ssc.25122.1.S1_at	CN160196	---	---		-2.64742
Ssc.6659.1.S1_at	CN161884	---	---		-2.16442
Ssc.26279.1.S1_a_at	CN162755	---	---		-3.01679
Ssc.18360.1.S1_at	CN162873	---	---		-2.5321
Ssc.3311.1.S1_at	CN164850	---	---		-3.47031
Ssc.6484.1.S1_at	CN164933	---	---		-2.11498
Ssc.27020.1.S1_at	CN165669	---	---		-3.84861
Ssc.19879.1.S1_at	CN166079	---	---		-2.23487
Ssc.19477.1.A1_at	CN166426	---	---		-2.43612
Ssc.20489.1.S1_s_at	CN166538	---	---		-2.12916
Ssc.7715.1.A1_at	CN166787	---	---		-2.38801
Ssc.3829.1.S1_a_at	CN167146	---	---		-2.57268
Ssc.30055.1.A1_at	CO949206	---	---		-2.12908
Ssc.28818.2.S1_at	CO949577	---	---		-2.69727
Ssc.28818.2.S1_a_at	CO949577	---	---		-2.34687
Ssc.28696.1.S1_at	CO949753	---	---		-3.19115
Ssc.29155.1.A1_at	CO950171	---	---		-2.51294
Ssc.30004.1.A1_at	CO952713	---	---		-3.22695
Ssc.29248.1.A1_at	CO952915	---	---		-2.08474
Ssc.21490.1.S1_a_at	CO988870	---	---		-2.4674
Ssc.3216.2.A1_at	CO991550	---	---		-3.09869
Ssc.20137.1.A1_at	CO993186	---	---		-2.32269
Ssc.880.1.A1_at	F23029	---	---		-2.55404
Ssc.11190.1.S1_at	S42881.1	---	---		-2.03042
