# Supplementary material for: Distinctive Genes Determine Different Intramuscular Fat and Muscle Fiber Ratios of the longissimus dorsi Muscles in Jinhua and Landrace Pigs
Source: PLoS One. 2013 Jan 3;8(1):e53181. doi: 10.1371/journal.pone.0053181 (PMC3536781; doi:10.1371/journal.pone.0053181)
Supplement: Table S14 — 670 genes downregulated in longissium dorsi muscles of Jinhua pig versus Landrace at d150 of age stage (Jinhua-d150-LD-down). (XLS) [file pone.0053181.s014.xls]

## Sheet: Table S14
Supplementary Table 19. 670 genes downregulated in longissium dorsi muscles of Jinhua pig versus landrace at 150d of age stage (Jinhua-150d-LD-down)	Table S14. 670 genes downregulated in longissium dorsi muscles of Jinhua pig versus Landrace at d150 of age stage (Jinhua-d150-LD-down)
probe		public ID	Gene Title	Gene Symbol	Gene description	JH150_LD_VS_CB150_LD
Ssc.10055.1.A1_at		NM_214396.1	xin actin-binding repeat containing 2	XIRP2		-2.84596
Ssc.1008.1.A1_at		BF703815	wingless-type MMTV integration site family, member 10B	WNT10B	Ross et al. (2000) showed that WNT signaling, likely mediated by WNT10B, is a molecular switch that governs adipogenesis. WNT signaling maintains preadipocytes in an undifferentiated state through inhibition of the adipogenic transcription factors CEBPA (116897) and PPAR-gamma (601487). When WNT signaling in preadipocytes is prevented by overexpression of axin (603816) or dominant-negative TCF4 (…	-2.11094
Ssc.10086.1.S1_at		CF366223	Tyrosine 3-monooxygenase/tryptophan 5-monooxygenase activation protein, theta polypeptide	YWHAQ	YWHAQ is a member of the 14-3-3 family of signaling proteins involved in apoptosis and cell proliferation (Malaspina et al., 2000).	-2.71059
Ssc.1013.1.A1_at		BQ604195	Tyrosine 3-monooxygenase/tryptophan 5-monooxygenase activation protein, theta polypeptide	YWHAQ	YWHAQ is a member of the 14-3-3 family of signaling proteins involved in apoptosis and cell proliferation (Malaspina et al., 2000).	-2.551
Ssc.10148.1.S1_at		CN156786	tropomyosin 4	TPM4	Vertebrates have at least 4 different tropomyosin genes; in humans, they are named TPM1 (191010), TPM2 (190990), TPM3 (191030), and TPM4. Both the muscle and nonmuscle isoforms of the tropomyosins are expressed through alternative splicing of each of the 4 genes. Laing et al. (1995) referred to unpublished observations indicating that the TPM4 gene maps to human chromosome 19. Wilton et al. (1996…	-2.11824
Ssc.1015.1.S1_at		BX925182	trefoil factor 2	TFF2	Spasmolytic protein, initially identified as a contaminant in commercial insulin stocks prepared from porcine pancreatic extracts, is an inhibitor of spasmolytic activity and gastric acid secretion in the pig. Its human homolog exhibits homology to the pS2 protein (TFF1; 113710), an estrogen-dependent breast cancer marker and a member of the trefoil protein family. Trefoil proteins are small secr…	-2.08087
Ssc.10160.1.A1_at		BG609515	transcription factor AP-2 gamma (activating enhancer binding protein 2 gamma)	CH242-255C19.1	Families of related transcription factors are often expressed in the same cell lineages but at different times or sites in the developing embryo. The AP2 family appears to regulate the expression of genes required for development of tissues of ectodermal origin such as neural crest and skin (Williamson et al., 1996). AP2 may also be involved in the overexpression of c-erbB-2 (164870) in human bre…	-2.44148
Ssc.1017.1.S1_at		NM_213884.1	topoisomersae II	TOPOII		-2.45053
Ssc.1020.1.S1_at		AJ583828.1	toll-like receptor 1	TLR1	Alexopoulou et al. (2002) reported that a small percentage of individuals who receive a vaccination series with the OspA antigen of Borrelia burgdorferi, the causative spirochete agent of Lyme disease, have very low antibody responses to the vaccine. They studied 7 of these 'low responders.' Macrophages from the low responders produced lower levels of the proinflammatory cytokines tumor necrosis …	-2.04215
Ssc.10224.1.A1_at		AJ606305.1	TNF receptor-associated factor 6	TRAF6	Cao et al. (1996) showed that when overexpressed in cultured human cells, TRAF6 activates NF-kappa-B. A dominant-negative mutant of TRAF6 inhibited this activation signaled by interleukin-1 (IL1A; 147760). IL1A treatment of the same cells induced the association of TRAF6 with interleukin-1-associated kinase (IRAK; 300283), a serine/threonine kinase that is rapidly recruited to the IL1A receptor a…	-2.43967
Ssc.10245.2.A1_a_at		CN163698	tissue factor pathway inhibitor	LOC100155068	The extrinsic pathway of blood coagulation is initiated by contact of plasma factor VII (F7; 613878) with tissue factor (F3; 134390), a cellular membrane glycoprotein that normally is segregated from the bloodstream but can be exposed after tissue injury or newly synthesized in endothelial cells or leukocytes after stimulation by endotoxin and cytokines. Once formed, the tissue factor/factor VII …	-2.46991
Ssc.10303.1.A1_at		BX676685	Thy-1 cell surface antigen	THY1	Thy-1 is the designation for a major cell surface glycoprotein characteristic to T cells, as first defined in the mouse and rat (Raff, 1971; Letarte-Muirhead et al., 1975). The Thy-1 glycoproteins are constituents of thymocytes and neurons and probably are involved in cell-cell interactions. The putative human homolog of Thy-1 of the mouse is called K117. The human homolog of the rodent antigen w…	-3.26316
Ssc.10341.1.S1_at		BI401460	Thy-1 cell surface antigen	THY1	Thy-1 is the designation for a major cell surface glycoprotein characteristic to T cells, as first defined in the mouse and rat (Raff, 1971; Letarte-Muirhead et al., 1975). The Thy-1 glycoproteins are constituents of thymocytes and neurons and probably are involved in cell-cell interactions. The putative human homolog of Thy-1 of the mouse is called K117. The human homolog of the rodent antigen w…	-3.90835
Ssc.10453.1.S1_at		CF359969	tenascin-X	SBAB-514B12.2	A member of the tenascin family, tenascin X (TN-X) also known as hexabrachion-like protein is a glycoprotein that is expressed in connective tissues including skin, joints and muscles. In humans, tenascin X is encoded by the TNXB gene	-2.82607
Ssc.1049.1.S1_at		NM_213781.1	stearoyl-CoA desaturase	SCD	Stearoyl-CoA desaturase (SCD; EC 1.14.99.5) is an iron-containing enzyme that catalyzes a rate-limiting step in the synthesis of unsaturated fatty acids. The principal product of SCD is oleic acid, which is formed by desaturation of stearic acid. The ratio of stearic acid to oleic acid has been implicated in the regulation of cell growth and differentiation through effects on cell membrane fluidi…	-7.06493
Ssc.10509.1.A1_at		BQ604418	SPARC-like 1 (hevin)	SPARCL1	The cells in high endothelial venules (HEVs) in lymphoid tissues have a plump, almost cuboidal, appearance and support high levels of lymphocyte extravasation from blood, possibly due to the presence of desmosome-like junctions rather than tight junctions in the HEVs. Lymphocytes stick to HEVs through a process of rolling, activation, and strong adhesion, followed by transendothelial migration an…	-2.30521
Ssc.1053.1.S1_at		CN162812	solute carrier family 9 (sodium/hydrogen exchanger), member 3 regulator 1	SLC9A3R1	The solute carrier (SLC) group of membrane transport proteins include over 300 members organized into 51 families.[1] The SLC gene nomenclature system was originally proposed by the Human Genome Organization (HUGO) and is the basis for the official HUGO names of the genes that encode these transporters. A more general transmembrane transporter classification can be found in TCDB database.	-2.44776
Ssc.10601.1.A1_at		NM_214305.1	six transmembrane epithelial antigen of the prostate 1	STEAP1	This gene is predominantly expressed in prostate tissue, and is found to be upregulated in multiple cancer cell lines. The gene product is predicted to be a six-transmembrane protein, and was shown to be a cell surface antigen significantly expressed at cell-cell junctions	-2.23138
Ssc.10602.1.A1_at		CF368312	similar to V-set and immunoglobulin domain-containing protein 4 precursor (Protein Z39Ig)	LOC100156239	Phagocytic receptor, strong negative regulator of T-cell proliferation and IL2 production. Potent inhibitor of the alternative complement pathway convertases	-2.72977
Ssc.10723.1.A1_at		CK463811	Similar to vav 3 guanine nucleotide exchange factor	LOC100151826	This gene is a member of the VAV gene family. The VAV proteins are guanine nucleotide exchange factors (GEFs) for Rho family GTPases that activate pathways leading to actin cytoskeletal rearrangements and transcriptional alterations. This gene product acts as a GEF preferentially for RhoG, RhoA, and to a lesser extent, RAC1, and it associates maximally with the nucleotide-free states of these GTP…	-2.96361
Ssc.10813.1.A1_at		CK455237	similar to Uncharacterized aarF domain-containing protein kinase 5	LOC100156475		-2.12957
Ssc.10817.1.A1_at		BG609157	similar to UDP-Gal:betaGlcNAc beta 1,4- galactosyltransferase 3	LOC100154856	This gene is one of seven beta-1,4-galactosyltransferase (beta4GalT) genes. They encode type II membrane-bound glycoproteins that appear to have exclusive specificity for the donor substrate UDP-galactose; all transfer galactose in a beta1,4 linkage to similar acceptor sugars: GlcNAc, Glc, and Xyl. Each beta4GalT has a distinct function in the biosynthesis of different glycoconjugates and sacchar…	-2.14379
Ssc.10822.1.S1_at		CK455045	Similar to tumor suppressor candidate 3	LOC100156093		-2.68478
Ssc.1086.1.A1_at		CN163372	similar to transmembrane protein 44	LOC100153715		-2.01287
Ssc.1091.1.S1_at		CF792724	similar to Thrombospondin-3	LOC100155108	The thrombospondins are a family of 5 distinct gene products (Qabar et al., 1995): thrombospondins I (188060), II (188061), III, and IV (600715) and cartilage oligomeric matrix protein (600310). Thrombospondin I and thrombospondin II are almost identical in exon/intron organization. In the mouse, each gene encodes a protein chain of about 1,170 amino acids with sequences very similar in the carbo…	-3.23231
Ssc.10994.1.S1_at		AJ679757	similar to Tetratricopeptide repeat protein 35 (TPR repeat protein 35)	LOC100155040		-2.01954
Ssc.11004.1.S1_at		CK459787	similar to testican 3	LOC100154805	Testicans, also called SPOCKs, make up a family of extracellular heparan/chondroitin sulfate proteoglycans. They are characterized structurally by an N-terminal testican-specific domain, a follistatin-like region, a calcium-binding domain, a thyroglobulin-like domain, and an acidic C-terminal domain with two putative glycosaminoglycan attachment sites. Testicans contain inhibitory regions in seve…	-2.07423
Ssc.11079.1.A1_at		BF711239	similar to sushi-repeat protein	LOC100153130		-3.19804
Ssc.11131.1.S1_at		CF795993	similar to Sushi repeat-containing protein SRPX	LOC100156108	In an analysis of transcripts from the region between the genes CYBB (300481) and OTC (300461) on Xp21.1 where the RP3 (300029) locus maps, Meindl et al. (1995) identified a gene that is abundantly expressed in human retina and encodes a putative membrane protein with significant homologies to short consensus repeat (SCR/sushi) domains known from selectins and complement proteins. They found that…	-3.67498
Ssc.11162.1.S1_at		BE233255	similar to sulfatase 2	LOC100152351	Heparan sulfate proteoglycans (HSPGs) act as coreceptors for numerous heparin-binding growth factors and cytokines and are involved in cell signaling. Heparan sulfate 6-O-endosulfatases, such as SULF2, selectively remove 6-O-sulfate groups from heparan sulfate. This activity modulates the effects of heparan sulfate by altering binding sites for signaling molecules (Dai et al., 2005).	-2.65058
Ssc.11207.1.A1_at		CF179900	similar to solute carrier family 24 member 6	LOC100157056	SLC24A6 belongs to a family of potassium-dependent sodium/calcium exchangers that maintain cellular calcium homeostasis through the electrogenic countertransport of 4 sodium ions for 1 calcium ion and 1 potassium ion (Cai and Lytton, 2004).	-2.11737
Ssc.11215.1.S1_at		CK463268	similar to serum/glucocorticoid regulated kinase 2	LOC100154392	Kobayashi et al. (1999) found that PKD1 (601313) phosphorylated and activated SGK2-alpha in vitro. A 10-fold increase in PKD1 increased the phosphorylation status of SGK2 without further activation. When expressed in human embryonic kidney cells, IGF1 (147440) and peroxide significantly activated SGK2, and activation could be reduced by preincubation with inhibitors of PI3 kinase (see 171833). Si…	-2.30541
Ssc.1122.1.S1_at		CN154933	similar to serine proteinase inhibitor, clade B, member 5	LOC100155836	Misfolded proteins that have entered the endoplasmic reticulum (ER) are transported back into the cytosol, where they are degraded by the proteasome in a ubiquitin-dependent manner. SEL1L is a component of a protein complex required for retrotranslocation or dislocation of misfolded proteins from the ER lumen to the cytosol (Mueller et al., 2008).	-2.71886
Ssc.11243.1.A1_at		BI185970	Similar to sel-1 suppressor of lin-12-like	LOC100155424		-2.09687
Ssc.1125.1.A1_at		CN156339	similar to S100 calcium binding protein A10	LOC100156320	The response to elevation of cytoplasmic Ca(2+) levels following extra- or intracellular stimuli is mediated by proteins that are capable of binding divalent calcium ions. A particular class of these proteins is characterized by the so-called EF-hand, a helix-loop-helix motif involved in coordinating the Ca(2+) ion. Within the EF-hand superfamily, a distinct set of proteins is grouped in the so-c…	-2.41818
Ssc.11264.1.A1_at		AW416118	Similar to RIKEN cDNA 2810048G17	LOC100157433		-3.76359
Ssc.1128.1.S1_at		CK457660	similar to Ribonuclease T2	LOC100157985		-2.21964
Ssc.11281.1.A1_at		CK451039	similar to ribonuclease P 40kDa subunit	LOC100152063		-2.64604
Ssc.11300.1.S1_at		BG610571	similar to Rab9 effector p40	LOC100152056		-2.44205
Ssc.11302.1.S1_at		CN160502	similar to protease, serine, 35	LOC100156168		-3.38402
Ssc.11302.1.S2_at		CF795440	similar to procollagen C-endopeptidase enhancer 2	LOC100156529		-2.23328
Ssc.11310.1.A1_at		BI359937	similar to polyglutamine-containing protein	LOC100152768		-2.05373
Ssc.11310.2.A1_at		BQ600663	similar to pleckstrin 2	LOC100154251		-2.18753
Ssc.1139.1.A1_at		BI185596	similar to platelet-derived growth factor receptor-like protein	LOC100152031		-2.07046
Ssc.1143.1.S1_a_at		CB477325	similar to phosphoserine aminotransferase	LOC100154160		-2.4625
Ssc.11454.1.S1_at		BI401036	similar to phospholipase A2, group III	LOC100152331		-2.07057
Ssc.11488.2.S1_at		BF193243	similar to Peroxisomal biogenesis factor 19	LOC100154884	The PEX19 gene encodes peroxisomal farnesylated protein, which plays a role in peroxisomal membrane synthesis (Gotte et al., 1998).	-2.43376
Ssc.11555.2.A1_at		CO955086	similar to Periostin precursor (PN) (Osteoblast-specific factor 2) (OSF-2)	LOC100152401	Binds to heparin. Induces cell attachment and spreading and plays a role in cell adhesion. May play a role in extracellular matrix mineralization	-6.4814
Ssc.11559.2.A1_at		CN032097	similar to PDZ and LIM domain 2	LOC100152859		-2.14299
Ssc.11563.1.S1_at		CO937074	Similar to O-sialoglycoprotein endopeptidase-like 1	LOC100156698		-2.06394
Ssc.11594.1.A1_at		CN153804	similar to nipsnap homolog 3A	LOC100154081		-2.29052
Ssc.1161.1.A1_at		CK462315	similar to neuritin	LOC100154738	NRN1 is a glutamate and neurotrophin receptor target gene encoding a neuronal protein that functions extracellularly to modulate neurite outgrowth.	-4.77148
Ssc.11618.2.S1_at		BE235724	similar to neuritin	LOC100154738	NRN1 is a glutamate and neurotrophin receptor target gene encoding a neuronal protein that functions extracellularly to modulate neurite outgrowth.	-6.4387
Ssc.1169.1.A1_s_at		CO947670	similar to myelin protein zero-like 1	LOC100153553		-2.07418
Ssc.11705.2.A1_at		BF189944	Similar to myasthenia gravis autoantigen gravin	LOC100152595		-2.55697
Ssc.1177.1.S1_at		CF363263	Similar to mitochondrial ribosomal protein L18	LOC100156324		-2.22408
Ssc.11779.1.S1_at		BI336094	similar to MGC159613 protein	LOC100157590		-3.52945
Ssc.11787.1.S1_at		BQ603257	similar to MGC159613 protein	LOC100157590		-3.27043
Ssc.11791.1.S1_at		CK460011	similar to matrilin 2	LOC100155607		-2.34732
Ssc.11801.3.A1_at		BP162471	Similar to lymphocyte antigen 9	LOC100152036		-2.12334
Ssc.1183.1.S1_at		BX668296	Similar to lumican	LOC100152607		-3.09993
Ssc.11858.1.S1_at		CF794789	similar to LOC512918 protein	LOC100152136		-3.10567
Ssc.11862.1.A1_at		BP150958	similar to KLC4 protein	LOC100157157		-2.36676
Ssc.1191.1.S1_at		BQ602786	similar to keratan sulfate proteoglycan core protein 37A	LOC100157843		-6.53825
Ssc.11925.1.A1_at		CK463287	Similar to Isovaleryl Coenzyme A dehydrogenase	LOC100156047		-3.39367
Ssc.12034.2.A1_at		BF702980	similar to homer 2	LOC100156419		-2.50444
Ssc.12119.1.S1_at		CK461285	similar to His3:CG31613 CG31613-PA	LOC100155404		-2.14708
Ssc.12156.1.A1_at		CA779841	similar to Guanine nucleotide-binding protein G(z) subunit alpha (G(x) alpha chain) (Gz-alpha)	LOC100151867		-2.15365
Ssc.12159.2.S1_at		CO988840	similar to Gamma-adducin (Adducin-like protein 70)	LOC100155574		-2.4154
Ssc.12241.1.A1_at		CN154935	similar to fucosidase, alpha-L- 2, plasma	LOC100154940		-3.20888
Ssc.1228.1.S1_at		BQ597359	similar to FLRT3	LOC100158214		-2.69002
Ssc.12329.1.A1_at		CO989038	similar to FK506-binding protein	LOC100152728		-2.01244
Ssc.12333.1.A1_at		CF366197	similar to fibronectin type III domain containing 1	LOC100154276	Sato et al. (2006) found that Ags8 was induced in response to rat ventricular ischemia, but not tachycardia, hypertrophy, or failure. Hypoxia induced Ags8 mRNA in isolated adult ventricular cardiomyocytes, but not in rat aortic smooth muscle cells, endothelial cells, or cardiac fibroblasts. The bioactivity of Ags8 was independent of guanine nucleotide exchange by G protein-alpha (see GNAS; 139320…	-3.22247
Ssc.12394.1.A1_at		BX922431	similar to Ezrin (p81) (Cytovillin) (Villin-2)	LOC100152815		-2.63789
Ssc.12419.1.A1_at		BG833979	similar to epidermal growth factor-like protein 6	LOC100153585		-2.2633
Ssc.12495.1.A1_at		BX675506	similar to eMDC II protein	LOC100152711		-2.35391
Ssc.12512.1.A1_at		BP456141	similar to DSN1, MIND kinetochore complex component, homolog	LOC100152867		-2.03829
Ssc.12550.1.S1_at		CK457968	similar to Core histone macro-H2A.2 (Histone macroH2A2) (mH2A2)	LOC100152359		-2.33123
Ssc.12565.1.A1_at		BF440682	similar to collagen, type XXI, alpha 1	LOC100155001		-2.31006
Ssc.12579.1.A1_s_at		CK463783	similar to Collagen alpha-1(XII) chain	LOC100156689		-4.11585
Ssc.1261.1.S1_at		BQ602807	Similar to Coiled-coil domain-containing protein 38	LOC100157054		-2.39021
Ssc.12669.1.A1_at		BE012940	similar to coenzyme Q4 homolog	LOC100156776		-2.62557
Ssc.12682.1.A1_at		CN154454	Similar to coagulation factor XIII A1 subunit	LOC100153504		-2.16679
Ssc.12842.1.S1_at		BI182015	similar to Chromosome 9 open reading frame 16	LOC100152322		-2.12817
Ssc.12861.1.A1_at		BQ600047	similar to Chromosome 1 open reading frame 59	LOC100153448		-2.32277
Ssc.12936.1.A1_at		BF713714	Similar to Ceruloplasmin precursor (Ferroxidase)	LOC100155179		-2.08377
Ssc.12942.1.A1_at		BX673584	similar to Cathepsin S	LOC100153090		-2.45458
Ssc.12963.1.S2_at		CK457158	Similar to BTB (POZ) domain containing 1	LOC100154013		-2.49882
Ssc.12980.1.A1_at		BQ604627	Similar to branched chain aminotransferase 1, cytosolic	LOC100152656		-2.23889
Ssc.13079.2.S1_at		CB286263	similar to Baiap2l2 protein	LOC100154063		-2.15225
Ssc.13138.1.A1_at		CA780717	similar to ATPase, class I, type 8B, member 1	LOC100153006		-2.27411
Ssc.13279.1.A1_at		CN160909	Similar to annexin VIII; VAC beta	LOC100155930		-3.02369
Ssc.13431.1.A1_at		BI182680	similar to angiotensinogen	LOC100157073		-2.84603
Ssc.13550.1.A1_at		AW347236	similar to alpha 1 type XV collagen	LOC100155881		-2.57248
Ssc.13780.9.S1_a_at		CO943376	Short type I interferon	SPI IFN		-2.34015
Ssc.13825.1.A1_at		CN153484	serpin peptidase inhibitor, clade G (C1 inhibitor), member 1	SERPING1		-2.08265
Ssc.140.1.S1_at		BG382598	secreted frizzled-related protein 4	SFRP4		-3.55262
Ssc.14003.2.S1_at		BI180978	secreted folate binding protein	FBP		-2.5006
Ssc.14007.1.A1_at		NM_213967.1	scavenger receptor class B, member 1	SCARB1		-2.28871
Ssc.1402.1.A1_at		CK456888	Sarcoglycan, gamma (35kDa dystrophin-associated glycoprotein)	SGCG		-2.2489
Ssc.14062.1.S1_at		BF713344	sarcoglycan, epsilon	SGCE		-2.40389
Ssc.14062.2.S1_a_at		BX666177	S100 calcium-binding protein A6	LOC733608		-2.82964
Ssc.14081.1.A1_at		BX918978	Ribosomal protein S4	RPS4		-2.09876
Ssc.1411.1.S1_at		CK457247	Ribosomal protein S20	RPS20		-2.23204
Ssc.14174.1.A1_at		NM_213936.1	ribonuclease, RNase A family, 4	RNASE4		-3.00181
Ssc.14202.1.A1_at		BX674263	RAP2A, member of RAS oncogene family	RAP2A		-2.47542
Ssc.14246.1.S1_at		CN154806	protein S (alpha)	PROS1		-2.24166
Ssc.1426.1.S1_at		BX922318	protein C receptor, endothelial (EPCR)	PROCR		-3.68786
Ssc.14280.1.S1_at		L39641.1	protegrin 1 /// protegrin 3 /// protegrin 4 /// leukocyte antimicrobial peptide	NPG1 /// NPG3 /// NPG4 /// PG-2		-4.89868
Ssc.14368.1.A1_at		BI181438	proenkephalin	PENK		-2.88062
Ssc.14375.1.A1_at		AW359410	phospholipase D2	PLD2		-2.42734
Ssc.14402.1.A1_at		CK463196	phosphoglycerate dehydrogenase /// novel protein similar to vertebrate phosphoglycerate dehydrogenase (PHGDH)	CH242-38B5.2 /// CH242-38B5.3		-2.07948
Ssc.14420.1.A1_at		NM_214147.1	phorbol-12-myristate-13-acetate-induced protein 1	PMAIP1		-2.99592
Ssc.14506.1.S1_at		NM_214450.1	peptide antibiotic PR39	PR39		-2.25506
Ssc.14559.1.S1_at		BQ598577	P311 protein	P311		-3.2734
Ssc.1520.1.A1_at		NM_214094.1	oculocutaneous albinism II	OCA2		-3.72805
Ssc.15228.1.A1_at		CN032848	nuclear receptor subfamily 3, group C, member 1 (glucocorticoid receptor)	NR3C1		-2.27326
Ssc.15283.1.A1_at		BI132990	neutrophil cytosolic factor 1	NCF1		-2.2003
Ssc.15310.1.S1_at		NM_214267.1	NADPH oxidase light chain subunit	GP22-PHOX		-2.58723
Ssc.15316.1.S1_at		NM_001002824.1	myogenic differentiation 1	MYOD1		-2.40768
Ssc.15379.1.S1_at		NM_214300.1	microsomal glutathione S-transferase 1	MGST1		-3.33879
Ssc.15439.1.A1_at		AY463537.1	MHC class I antigen 3	SLA-3		-2.45644
Ssc.15552.1.S1_at		CN159619	methylenetetrahydrofolate dehydrogenase	MTHFD1		-2.42183
Ssc.1556.1.S1_at		NM_214116.1	matrix Gla protein	MGP		-3.52839
Ssc.15775.1.S1_at		AY368183.1	mannose receptor, C type 1	MRC1		-3.29809
Ssc.15897.1.S1_x_at		CK456242	interferon, gamma-inducible protein 30	IFI30		-2.80738
Ssc.15919.1.A1_at		BQ603591	integrin-binding sialoprotein	IBSP		-3.63824
Ssc.1592.1.S1_at		BX922510	integral membrane protein	ITM2A		-2.50383
Ssc.15928.1.A1_at		CF175359	insulin-like growth factor binding protein 7	IGFBP7	Yamauchi et al. (1994) found that purified PSF stimulated prostacyclin (see 600022) production by cultured bovine aortic endothelial cells. Oh et al. (1996) found that recombinant IGFBP7 specifically bound IGFs, although with relatively low affinity. Kim et al. (1997) proposed that IGFBP7, CTGF (121009), NOV (164958), and IGFBP10 (602369) constitute a subfamily of low-affinity IGFBPs. By yeast 2-…	-2.35696
Ssc.15950.1.S1_at		CN163405	insulin-like growth factor binding protein 6	IGFBP6	Kato et al. (1995) showed that the human keratinocyte cell line HaCat secretes IGFBP6 as an autocrine growth inhibitor. Recombinant IGFBP6 was also shown to inhibit growth of HaCat cells and other keratinocyte cell lines.	-3.32142
Ssc.15988.1.S1_at		BX921939	insulin-like growth factor binding protein 6	IGFBP6	Kato et al. (1995) showed that the human keratinocyte cell line HaCat secretes IGFBP6 as an autocrine growth inhibitor. Recombinant IGFBP6 was also shown to inhibit growth of HaCat cells and other keratinocyte cell lines.	-2.19328
Ssc.16045.1.S1_at		BX926488	Insulin-like growth factor 2 (somatomedin A)	IGF2	Insulin-like growth factors I (147440) and II, also known as somatomedin C and somatomedin A, respectively, are members of the insulin (INS; 176730) family of polypeptide growth factors. Their functions include mediation of growth hormone action, stimulation of growth of cultured cells, stimulation of the action of insulin, and involvement in development and growth. They appear to be autocrine re…	-3.88949
Ssc.16045.2.A1_at		CK463136	insulin-like growth factor 2 (somatomedin A)	IGF2	Insulin-like growth factors I (147440) and II, also known as somatomedin C and somatomedin A, respectively, are members of the insulin (INS; 176730) family of polypeptide growth factors. Their functions include mediation of growth hormone action, stimulation of growth of cultured cells, stimulation of the action of insulin, and involvement in development and growth. They appear to be autocrine re…	-4.46579
Ssc.16103.1.S1_s_at		BP142537	insulin-like growth factor 2 (somatomedin A)	IGF2	Insulin-like growth factors I (147440) and II, also known as somatomedin C and somatomedin A, respectively, are members of the insulin (INS; 176730) family of polypeptide growth factors. Their functions include mediation of growth hormone action, stimulation of growth of cultured cells, stimulation of the action of insulin, and involvement in development and growth. They appear to be autocrine re…	-2.11503
Ssc.16159.1.S1_at		BP142537	insulin-like growth factor 2 (somatomedin A)	IGF2	Insulin-like growth factors I (147440) and II, also known as somatomedin C and somatomedin A, respectively, are members of the insulin (INS; 176730) family of polypeptide growth factors. Their functions include mediation of growth hormone action, stimulation of growth of cultured cells, stimulation of the action of insulin, and involvement in development and growth. They appear to be autocrine re…	-4.27307
Ssc.16169.1.S1_x_at		BP152514	insulin-like growth factor 2 (somatomedin A)	IGF2	Insulin-like growth factors I (147440) and II, also known as somatomedin C and somatomedin A, respectively, are members of the insulin (INS; 176730) family of polypeptide growth factors. Their functions include mediation of growth hormone action, stimulation of growth of cultured cells, stimulation of the action of insulin, and involvement in development and growth. They appear to be autocrine re…	-3.7366
Ssc.16184.1.A1_at		AF466293.1	insulin-like growth factor 2 (somatomedin A)	IGF2	Insulin-like growth factors I (147440) and II, also known as somatomedin C and somatomedin A, respectively, are members of the insulin (INS; 176730) family of polypeptide growth factors. Their functions include mediation of growth hormone action, stimulation of growth of cultured cells, stimulation of the action of insulin, and involvement in development and growth. They appear to be autocrine re…	-3.62766
Ssc.16289.1.A1_at		BX917696	hypothetical protein LOC100157061	LOC100157061		-2.97583
Ssc.16296.1.S1_at		CO943380	Heat shock 90kD protein 1, beta	HSPCB		-2.04017
Ssc.16356.1.S1_at		CO950381	guanylate binding protein 1, interferon-inducible, 67kDa	GBP1		-4.7696
Ssc.16418.2.S1_at		BP435972	guanylate binding protein 1, interferon-inducible, 67kDa	GBP1		-3.57491
Ssc.16434.1.A1_at		BX667508	gelsolin	LOC396874		-2.37805
Ssc.16473.1.S1_at		NM_214281.1	fumarate hydratase	FH		-2.39714
Ssc.16485.1.S1_at		CN153356	FK506 binding protein 7	FKBP7		-2.33512
Ssc.16494.1.A1_at		CB468993	fibronectin	FN1	Fibronectin-1 belongs to a family of high molecular weight glycoproteins that are present on cell surfaces, in extracellular fluids, connective tissues, and basement membranes. Fibronectins interact with other extracellular matrix proteins and cellular ligands, such as collagen, fibrin, and integrins. Fibronectins are involved in adhesive and migratory processes of cells. Two major forms of fibro…	-4.14049
Ssc.16525.1.S1_at		CN163410	fibromodulin	FMOD	By RT-PCR, Mikaelsson et al. (2005) found fibromodulin expression in 75 patients with B-cell chronic lymphocytic leukemia (BCLL) and in 5 of 7 patients with mantle cell lymphoma (MCL). No mutations in the FMOD gene were detected. Western blot analysis detected fibromodulin in the cytoplasm of BCLL cells and in the medium of cultured BCLL cells, but not at the cell surface. Fibromodulin was not fo…	-5.32798
Ssc.16584.1.A1_at		BI402879	fibrinogen-like 2	FGL2	By Northern blot analysis, Hancock et al. (2004) confirmed that Ifng (147570), but not Il12 (see 161560) or Il4 (147780), upregulated Fgl2 expression in mouse macrophages and lymphocytes. Il2 (147680) and T-cell receptor (see 186740) stimulation or Th1-promoting conditions also enhanced Fgl2 expression in T cells. Infection of mice with Toxoplasma gondii increased Fgl2 expression in an Ifng-depen…	-2.39796
Ssc.16589.1.S1_at		BP433439	fibrinogen-like 2	FGL2	By Northern blot analysis, Hancock et al. (2004) confirmed that Ifng (147570), but not Il12 (see 161560) or Il4 (147780), upregulated Fgl2 expression in mouse macrophages and lymphocytes. Il2 (147680) and T-cell receptor (see 186740) stimulation or Th1-promoting conditions also enhanced Fgl2 expression in T cells. Infection of mice with Toxoplasma gondii increased Fgl2 expression in an Ifng-depen…	-2.55112
Ssc.1664.1.A1_at		NM_001005152.1	fibrinogen-like 2	FGL2	By Northern blot analysis, Hancock et al. (2004) confirmed that Ifng (147570), but not Il12 (see 161560) or Il4 (147780), upregulated Fgl2 expression in mouse macrophages and lymphocytes. Il2 (147680) and T-cell receptor (see 186740) stimulation or Th1-promoting conditions also enhanced Fgl2 expression in T cells. Infection of mice with Toxoplasma gondii increased Fgl2 expression in an Ifng-depen…	-2.34313
Ssc.1664.2.S1_at		NM_001001771.1	fibrillin 1	FBN1	Fibrillin is the major constitutive element of extracellular microfibrils and has widespread distribution in both elastic and nonelastic connective tissue throughout the body. The cDNA was identified in 1991 and was mapped coincident with the locus for Marfan syndrome. Subsequent studies confirmed that mutations in the FBN1 gene are the major cause of Marfan syndrome (MFS; 154700).	-3.59398
Ssc.16640.1.A1_at		BX926353	Fc fragment of IgG, low affinity IIb, receptor (CD32)	FCGR2B		-2.68962
Ssc.16671.1.S1_at		CB285696	fatty acid binding protein 2, intestinal	FABP2	See also FABP1 (134650), FABP3 (134651), and FABP4 (600434). Intestinal fatty acid-binding protein is an abundant cytosolic protein in small intestine epithelial cells. It may participate in the uptake, intracellular metabolism and/or transport of long chain fatty acids.	-2.02144
Ssc.16722.1.S1_at		NM_214060.1	esterase D	ESD	Hopkinson et al. (1973) described a red cell esterase that they called esterase D (EC 3.1.1.1). Although studied in red cell hemolysates, esterase D was found in many different tissues including cultured fibroblasts and lymphocytoid cells. Genetic polymorphism was discovered in European, black, and Indian populations. Cowell et al. (1986) showed that there is a consistently lower level of esteras…	-2.08863
Ssc.16743.1.S1_at		NM_214007.1	epidermal growth factor receptor	EGFR	EGFR (epidermal growth factor receptor) exists on the cell surface and is activated by binding of its specific ligands, including epidermal growth factor and transforming growth factor α (TGFα) (note, a full list of the ligands able to activate EGFR and other members of the ErbB family is given in the ErbB article). ErbB2 has no known direct activating ligand, and may be in an activated state con…	-2.06579
Ssc.16787.1.A1_at		NM_213818.1	elafin family member protein	LOC396756		-2.47686
Ssc.16825.3.S1_at		AW430739	ectonucleotide pyrophosphatase/phosphodiesterase 1	ENPP1		-2.20657
Ssc.1692.1.A1_at		NM_213999.2	dual oxidase 2	DUOX2		-2.16064
Ssc.17141.1.A1_at		CO949346	dickkopf homolog 3	DKK3		-2.14689
Ssc.1715.1.A1_at		NM_213991.1	deoxyribonuclease I	DNASE1		-2.11933
Ssc.17159.1.S1_at		BI182181	decorin	DCN		-3.073
Ssc.1716.1.S1_at		CO990609	Cytochrome P450 CYP3A88	CYP3A88		-2.80766
Ssc.17186.2.S1_at		F22946	cytochrome P450 3A46	CYP3A46		-3.1249
Ssc.17203.3.S1_at		NM_214412.1	cytochrome P450 1A1	CYP1A1		-4.63596
Ssc.17280.1.S1_at		S80148.1	Cytochrome P450 19A3	CYP19A3		-2.12447
Ssc.17283.2.S1_at		AJ006634.1	cysteine-rich secretory protein 2	CRISP2		-2.13804
Ssc.17287.1.A1_at		CF180804	Cystatin C	CST3	Cystatin C, which belongs to the type II cystatin gene family, is a potent inhibitor of lysosomal proteinases (Pirttila et al., 2005).	-2.53031
Ssc.17300.1.S1_at		CN164516	Cystatin B (stefin B)	CSTB		-2.42721
Ssc.17313.1.A1_at		BI341816	complement component 5a receptor 1	C5AR1		-2.33546
Ssc.17316.1.S1_at		NM_213942.1	complement component 4 binding protein, alpha	C4BPA		-4.4491
Ssc.17318.1.S1_at		AY349426.1	complement component 1, s subcomponent	C1S		-2.46935
Ssc.17323.1.S1_at		CO952050	complement component 1, r subcomponent	C1R		-2.52635
Ssc.17353.1.S1_at		CK461627	complement component 1, q subcomponent, C chain	C1QC		-4.09037
Ssc.1742.1.S1_at		CN162228	complement component 1, q subcomponent, B chain	C1QB		-2.96721
Ssc.17429.1.S1_at		AY349424.1	complement component 1, q subcomponent, A chain	C1QA		-3.33296
Ssc.1745.1.A1_at		CO956872	collagen, type VI, alpha 3	COL6A3		-2.74851
Ssc.17760.1.S1_at		BI183258	collagen, type VI, alpha 1	COL6A1		-2.49061
Ssc.17764.2.S1_at		CO952384	Collagen, type V, alpha 1	COL5A1		-2.45814
Ssc.17765.1.S1_at		CO951188	collagen, type III, alpha 1	COL3A1		-5.08575
Ssc.17770.1.S1_at		BP439390	chloride intracellular channel 5	CLIC5	Chloride intracellular channels are involved in chloride ion transport within various subcellular compartments. CLIC5 specifically associates with the cytoskeleton of placenta microvilli (Berryman and Bretscher, 2000).	-2.32069
Ssc.17783.2.S1_s_at		BX914993	chemokine (C-X-C motif) ligand 9	CXCL9		-2.4403
Ssc.17806.1.A1_at		NM_001001618.1	chemokine (C-C motif) receptor 5	CCR5	Using Northern blot analysis, Bonecchi et al. (1998) showed that polarized Th1 cells preferentially express CXCR3 (300574) and CCR5. In contrast, Th2 cells preferentially express CCR4 (604836) and, at least in a subpopulation of Th2 cells, CCR3 (601268). Samson et al. (1996) functionally expressed the CCR5 gene in a stably transfected CHO-K1 cell line. In transfected cells, macrophage inflammator…	-2.02673
Ssc.17886.1.A1_at		BX672579	chemokine (C-C motif) ligand 19	CCL19	Chemokines are a family of low molecular mass (8 to 11 kD), structurally related proteins that exhibit a variety of proinflammatory activities. Members of the CC subfamily of chemokines, such as CCL18, have no intervening amino acid between their first 2 cysteines. For further background information on chemokines, see 155730.	-2.49453
Ssc.17894.1.A1_at		CF364631	ceroid-lipofuscinosis, neuronal 3	CLN3	The neuronal ceroid lipofuscinoses (NCL; CLN) are a clinically and genetically heterogeneous group of neurodegenerative disorders characterized by the intracellular accumulation of autofluorescent lipopigment storage material in different patterns ultrastructurally. The clinical course includes progressive dementia, seizures, and progressive visual failure (Mole et al., 2005). For a general pheno…	-2.2963
Ssc.17914.1.S1_at		CK461797	Cellular retinoic acid binding protein 1	LOC100169745	Cellular retinoic acid-binding protein 1 is a protein that in humans is encoded by the CRABP1 gene. A number of specific carrier proteins for members of the vitamin A family have been discovered. Cellular retinoic acid-binding protein is assumed to play an important role in retinoic acid-mediated differentiation and proliferation processes. CRABP1 is structurally similar to the cellular retinol-b…	-3.28714
Ssc.17977.1.A1_at		NM_213976.1	CD163 molecule	CD163	The protein encoded by this gene is a member of the scavenger receptor cysteine-rich (SRCR) superfamily, and is exclusively expressed in monocytes and macrophages. It functions as an acute phase-regulated receptor involved in the clearance and endocytosis of hemoglobin/haptoglobin complexes by macrophages, and may thereby protect tissues from free hemoglobin-mediated oxidative damage. This protei…	-5.06919
Ssc.17991.1.A1_at		NM_214438.1	caveolin 1	CAV1	Caveolin, a 21- to 24-kD integral membrane protein, is the main component of caveolae membranes. Although caveolin is the product of a single gene, Scherer et al. (1995) showed that murine CAV encodes 1 mRNA but 2 caveolin isoforms that differ by approximately 3 kD. They termed the 2 isoforms alpha- and beta-caveolin. Alpha-caveolin contains residues 1-178; methionine-32 acts as an internal trans…	-2.00474
Ssc.18004.1.A1_at		NM_214302.1	cathepsin K	CTSK	Cathepsin K (EC 3.4.22.38), a member of the papain family of cysteine proteinases, plays an important role in osteoclast function (Gelb et al., 1996).	-2.44144
Ssc.18040.1.A1_at		AJ536286.1	cartilage oligomeric matrix protein	COMP	Cartilage oligomeric matrix protein is a 524-kD protein that is expressed at high levels in the territorial matrix of chondrocytes. The sequences of rat and bovine COMP indicate that it is a member of the thrombospondin gene family (Newton et al., 1994).	-3.74012
Ssc.18061.1.A1_at		CF178743	calsarcin 1	LOC733663	Calcineurin (see 114105) is a calcium/calmodulin-dependent serine-threonine phosphatase that plays an important role in transducing calcium-dependent signals in a variety of cell types. Calcineurin has also been shown to have a profound influence on the properties of striated muscle cells, including cardiac muscle. To identify potential cardiac-specific regulators of calcineurin, Frey et al. (200…	-2.14074
Ssc.18135.1.S1_at		CF789770	Calponin 3, acidic	CNN3	Calponin is a basic 34-kD protein first isolated from chicken gizzard and bovine aorta. It is specifically expressed in smooth muscle and binds calmodulin, actin, and tropomyosin. It is able to inhibit the ATPase activity of myosin and is thought to play a role in smooth muscle contraction. Strasser et al. (1993) isolated 2 similar calponins (h1 and h2) from both mouse and pig. These are the prod…	-2.68621
Ssc.1817.1.S1_at		CN163671	cadherin 11, type 2, OB-cadherin (osteoblast)	CDH11	This gene encodes a type II classical cadherin from the cadherin superfamily, integral membrane proteins that mediate calcium-dependent cell-cell adhesion. Mature cadherin proteins are composed of a large N-terminal extracellular domain, a single membrane-spanning domain, and a small, highly conserved C-terminal cytoplasmic domain. Type II (atypical) cadherins are defined based on their lack of a…	-2.73338
Ssc.18223.1.A1_at		BQ599486	C1q and tumor necrosis factor related protein 3	C1QTNF3	Maeda et al. (2001) showed that overexpression of C1QTNF3 increased the growth of murine mesenchymal stem cells and suggested that C1QTNF3 plays a role in skeletal development. Peterson et al. (2010) found that circulating Ctrp3 levels correlated inversely with circulating leptin (LEP; 164160) levels in mice. Ctrp3 expression decreased with diet-induced obesity in wildtype mice with high leptin l…	-3.46331
Ssc.18231.2.S1_at		BI399410	AXL receptor tyrosine kinase	AXL	The transforming activity of AXL demonstrates that the receptor can drive cellular proliferation. Although the function of AXL in nontransformed cells and tissues was unknown, Varnum et al. (1995) suspected that it may involve the stimulation of cell proliferation in response to an appropriate signal, i.e., a ligand that activates the receptor. Varnum et al. (1995) purified an AXL stimulatory fac…	-2.77903
Ssc.18296.2.S1_a_at		BF080387	ATP citrate lyase	ACL	ATP citrate lyase is an enzyme that represents an important step in fatty acid biosynthesis.[2] This step in fatty acid biosynthesis occurs because ATP citrate lyase is the link between the metabolism of carbohydrates (which causes energy) to the production of fatty acids	-2.33575
Ssc.18318.1.S1_at		BI401144	arachidonate 5-lipoxygenase-activating protein	ALOX5AP	Leukotrienes, the biologically active metabolites of arachidonic acid, have been implicated in a variety of inflammatory responses, including asthma, arthritis, and psoriasis. The initial enzymatic step in the formation of leukotrienes is the oxidation of arachidonic acid by 5-lipoxygenase (5-LO; 152390) to leukotriene A4. The indole leukotriene inhibitor, MK-886, inhibits the formation of cellul…	-3.41974
Ssc.18364.1.A1_at		CB471539	annexin A2	ANXA2	Annexin 2 is involved in diverse cellular processes such as cell motility (especially that of the epithelial cells), linkage of membrane-associated protein complexes to the actin cytoskeleton, endocytosis, fibrinolysis, ion channel formation, and cell matrix interactions. It is a calcium-dependent phospholipid-binding protein whose function is to help organize exocytosis of intracellular proteins…	-2.56332
Ssc.18383.1.S1_at		CO944050	annexin A1	ANXA1	Angiopoietin-1 (ANGPT1; 601667), angiopoietin-2 (ANGPT2; 601922), and angiopoietin-4 (ANGPT4; 603705) are members of the vascular endothelial growth factor family and participate in the formation of blood vessels. Kim et al. (1999) used homology-based PCR to isolate an adult human heart cDNA encoding a novel member of the angiopoietin family, angiopoietin-like-1 (ANGPTL1), which they called angio…	-2.25729
Ssc.1850.1.A1_at		CO938780	angiopoietin-like 2	ANGPTL2	Kim et al. (1999) found that recombinant ANGPTL2 protein induced sprouting in vascular endothelial cells but did not bind to the TIE1 (600222) or TIE2 (600221) receptors. They suggested that ANGPTL2 may exert a function on endothelial cells through autocrine or paracrine action. By microarray analysis, Zhang et al. (2006) showed that mouse hematopoietic stem cell (HSC)-supportive fetal liver Cd3 …	-3.21668
Ssc.18514.1.S1_at		NM_214037.1	ameloblastin	AMBN	Ameloblastin, also known as amelin, is a gene-specific protein found in tooth enamel. Although less than 5% of enamel consists of protein, ameloblastins comprise 5%-10% of all enamel protein. This protein is formed by ameloblasts during the early secretory to late maturation stages of amelogenesis. Although not completely understood, the function of ameloblastins is believed to be in controlling …	-2.2985
Ssc.18523.1.S1_at		CN153907	---	---		-2.1284
Ssc.18553.1.S1_at		CN160444	---	---		-6.56064
Ssc.18554.1.A1_at		CN154042	---	---		-2.48089
Ssc.18554.1.S1_x_at		BI400008	---	---		-3.09409
Ssc.18612.1.S1_at		CK456418	---	---		-4.13166
Ssc.18639.1.A1_at		CK464498	---	---		-2.57634
Ssc.18778.2.A1_at		BI400525	---	---		-2.85895
Ssc.18836.1.A1_at		CK456197	---	---		-2.02968
Ssc.18840.2.S1_at		BF702360	---	---		-2.91468
Ssc.18846.1.A1_at		CN156760	---	---		-2.01741
Ssc.18924.1.A1_at		BM190013	---	---		-2.01267
Ssc.18983.1.A1_at		BQ597793	---	---		-2.43953
Ssc.18990.1.A1_at		BF703262	---	---		-2.05931
Ssc.1902.1.A1_at		BX671544	---	---		-2.29275
Ssc.19080.1.A1_at		BQ603941	---	---		-2.75312
Ssc.19141.1.S1_at		CN163303	---	---		-4.7677
Ssc.19182.1.A1_at		CK449232	---	---		-2.00271
Ssc.19186.1.S1_at		BI185031	---	---		-2.18532
Ssc.19282.1.S1_at		BI118970	---	---		-3.86972
Ssc.19290.1.S1_at		CN160095	---	---		-3.14661
Ssc.19372.1.A1_at		CN164778	---	---		-3.50414
Ssc.19407.1.A1_at		BI181152	---	---		-2.38394
Ssc.19488.1.A1_at		BI182045	---	---		-2.07673
Ssc.19556.2.A1_at		BI186250	---	---		-2.06674
Ssc.19566.1.S1_at		BI181590	---	---		-3.10527
Ssc.19583.1.A1_at		CF176410	---	---		-3.56608
Ssc.19602.2.S1_at		CO991029	---	---		-2.14912
Ssc.19638.1.S1_at		CO992488	---	---		-2.30237
Ssc.19695.1.S1_at		CN163723	---	---		-2.99502
Ssc.19704.1.S1_at		CO991954	---	---		-3.00921
Ssc.19711.1.S1_at		CK460054	---	---		-5.56723
Ssc.19839.1.S1_at		BI184277	---	---		-2.96698
Ssc.19883.1.S1_at		BI183614	---	---		-2.51981
Ssc.19980.1.S1_at		BI181770	---	---		-3.15172
Ssc.20133.1.A1_at		CF366047	---	---		-2.35968
Ssc.20172.1.A1_at		BI183958	---	---		-2.91117
Ssc.20225.1.A1_at		BX670271	---	---		-2.85156
Ssc.20525.1.S1_at		CF178805	---	---		-2.30439
Ssc.20548.1.S1_at		BI186382	---	---		-2.05121
Ssc.208.1.S1_at		CK458445	---	---		-2.02313
Ssc.20832.1.S1_at		BQ603692	---	---		-2.50459
Ssc.2095.1.S1_at		CF175629	---	---		-3.31316
Ssc.20986.1.S1_at		BI404912	---	---		-3.0399
Ssc.20986.2.S1_at		BI402473	---	---		-2.4979
Ssc.21011.1.S1_at		BI402070	---	---		-2.02818
Ssc.21060.1.A1_at		BI402155	---	---		-2.77529
Ssc.21109.1.S1_a_at		BQ603912	---	---		-2.00062
Ssc.21113.1.A1_at		BI402661	---	---		-2.08755
Ssc.21134.1.S1_at		BQ604976	---	---		-2.0134
Ssc.21139.1.S1_at		CF793143	---	---		-3.05083
Ssc.21140.1.S1_at		BI403214	---	---		-2.93703
Ssc.21223.1.A1_at		BI403950	---	---		-2.0646
Ssc.21223.2.A1_at		BI404282	---	---		-2.45911
Ssc.21267.1.S1_at		BI404446	---	---		-2.02615
Ssc.21270.1.S1_at		BM190550	---	---		-2.86894
Ssc.21283.1.S1_at		BQ604466	---	---		-2.07807
Ssc.21300.1.S1_at		BQ605165	---	---		-2.12557
Ssc.21335.1.S1_at		BQ601267	---	---		-4.33918
Ssc.21490.1.S1_a_at		BQ602676	---	---		-2.47799
Ssc.21543.1.S1_at		CN154320	---	---		-2.17427
Ssc.21547.2.S1_at		CK461842	---	---		-2.66026
Ssc.21594.1.S1_at		BM190304	---	---		-4.32743
Ssc.21607.1.A1_at		BQ600638	---	---		-2.82257
Ssc.21611.1.S1_at		BQ600766	---	---		-2.21695
Ssc.2162.3.S1_at		CF359611	---	---		-2.02045
Ssc.21630.2.A1_at		BQ602025	---	---		-2.56785
Ssc.217.1.S1_at		BQ602055	---	---		-2.79038
Ssc.21713.1.A1_at		BQ602158	---	---		-3.39572
Ssc.21738.1.S1_at		BQ602238	---	---		-2.16804
Ssc.21763.1.A1_at		BF702961	---	---		-2.7569
Ssc.21802.1.S1_at		CO942595	---	---		-2.52205
Ssc.21806.1.A1_at		CB287976	---	---		-2.01193
Ssc.21828.1.S1_at		CF362412	---	---		-3.04453
Ssc.21854.1.S1_at		BQ604903	---	---		-2.74477
Ssc.21886.1.S1_at		Y18405.1	---	---		-2.60209
Ssc.21922.1.S1_at		CK457826	---	---		-2.22963
Ssc.21954.3.S1_at		BF703108	---	---		-2.42978
Ssc.2197.1.S1_at		CB338040	---	---		-4.67827
Ssc.22002.2.A1_at		U15437.1	---	---		-2.11665
Ssc.22050.1.S1_s_at		CF176622	---	---		-2.47774
Ssc.22074.1.S1_at		BI400122	---	---		-3.24191
Ssc.2224.1.S1_at		CB286175	---	---		-2.97013
Ssc.22327.1.A1_at		CO947340	---	---		-2.59771
Ssc.22337.1.S1_at		CB478477	---	---		-3.32368
Ssc.22338.1.A1_at		CN159704	---	---		-3.3367
Ssc.22385.1.A1_at		CB483206	---	---		-2.57476
Ssc.22398.1.A1_at		BF709272	---	---		-2.62739
Ssc.22407.1.A1_at		BQ597541	---	---		-2.50355
Ssc.22470.1.S1_at		BF703441	---	---		-2.18084
Ssc.22483.1.A1_at		CK461355	---	---		-2.10435
Ssc.22512.1.S1_at		CN165456	---	---		-4.78374
Ssc.22687.1.A1_at		BX670057	---	---		-2.25969
Ssc.22696.1.S1_at		CF360407	---	---		-4.24245
Ssc.2283.1.S1_at		CN160327	---	---		-2.11632
Ssc.22877.1.A1_at		CK459510	---	---		-3.5697
Ssc.22958.1.S1_a_at		BF703051	---	---		-2.59739
Ssc.23242.1.A1_at		BX914820	---	---		-2.02848
Ssc.23305.1.S1_at		BI400485	---	---		-2.18545
Ssc.23368.1.A1_at		CN166046	---	---		-2.10158
Ssc.2343.2.S1_at		CK457647	---	---		-2.20949
Ssc.23491.1.S1_at		AF334739.1	---	---		-2.63247
Ssc.23517.2.S1_a_at		AB087953.1	---	---		-2.00155
Ssc.2353.2.S1_at		AB087909.1	---	---		-2.08385
Ssc.237.1.A1_at		CF175779	---	---		-2.11376
Ssc.23803.1.S1_a_at		CF175852	---	---		-3.14339
Ssc.23877.2.A1_at		BX915355	---	---		-2.05228
Ssc.23899.1.A1_at		CF178623	---	---		-2.96637
Ssc.23904.1.S1_at		CF178871	---	---		-2.0208
Ssc.23946.1.A1_at		CF178878	---	---		-2.60769
Ssc.24070.1.S1_at		CF180684	---	---		-2.04264
Ssc.24075.1.A1_at		CF180890	---	---		-2.08166
Ssc.24086.1.A1_at		BX919267	---	---		-2.87834
Ssc.24113.1.A1_at		AW430934	---	---		-2.21127
Ssc.2420.1.S1_at		CF180313	---	---		-3.37117
Ssc.24217.1.S1_at		BP442330	---	---		-2.12027
Ssc.24253.1.S1_at		CB288231	---	---		-2.44095
Ssc.2426.1.S1_at		CF175724	---	---		-2.12902
Ssc.24270.1.S1_at		CF176103	---	---		-2.46998
Ssc.24285.1.S1_at		CF365447	---	---		-2.06675
Ssc.24295.1.A1_at		CN153866	---	---		-2.87455
Ssc.24358.1.S1_at		BF442518	---	---		-2.37638
Ssc.24393.1.S1_at		AB105383.1	---	---		-2.98235
Ssc.24423.1.A1_at		AB105380.1	---	---		-3.33035
Ssc.24432.1.S1_at		AB105380.1	---	---		-5.35887
Ssc.24472.1.A1_at		CF181048	---	---		-2.04731
Ssc.2456.1.S1_at		CF360019	---	---		-2.34876
Ssc.2456.2.A1_at		CF363254	---	---		-3.21841
Ssc.24657.1.A1_at		CF362842	---	---		-2.05695
Ssc.24683.1.A1_at		AW417365	---	---		-2.17964
Ssc.24720.1.S1_at		CF362531	---	---		-2.29211
Ssc.24721.1.A1_at		CF365887	---	---		-2.07352
Ssc.24738.1.S1_at		CF365635	---	---		-2.22132
Ssc.24738.2.S1_at		CF365835	---	---		-2.18995
Ssc.24870.1.S1_at		CO956704	---	---		-2.042
Ssc.24920.2.S1_a_at		CF368969	---	---		-2.00055
Ssc.24957.1.S1_at		CF360253	---	---		-2.81068
Ssc.25009.1.A1_at		CF363175	---	---		-2.01432
Ssc.25051.1.S1_at		CK452619	---	---		-2.12534
Ssc.25059.1.A1_at		BF077854	---	---		-3.02039
Ssc.25075.1.A1_at		BI347069	---	---		-2.11632
Ssc.25083.1.A1_at		CF362685	---	---		-2.20801
Ssc.25120.1.S1_at		CF359796	---	---		-2.31864
Ssc.25122.1.S1_at		CF365528	---	---		-2.26782
Ssc.25139.2.S1_at		CF365748	---	---		-3.05331
Ssc.25141.1.S1_at		CF368506	---	---		-3.22963
Ssc.25168.1.S1_a_at		AY368627.1	---	---		-2.3131
Ssc.25175.2.S1_at		CF795038	---	---		-2.60144
Ssc.25175.3.S1_at		BX676733	---	---		-3.5004
Ssc.25178.1.S1_a_at		CK450954	---	---		-2.05235
Ssc.25184.1.A1_at		BX675933	---	---		-2.48202
Ssc.25218.2.S1_at		BX676279	---	---		-3.3448
Ssc.25254.1.S1_at		CK453779	---	---		-2.11771
Ssc.25297.1.S1_at		BF704522	---	---		-2.99835
Ssc.25395.1.S1_at		BG382626	---	---		-4.27747
Ssc.25498.1.S1_at		Z99081	---	---		-4.96721
Ssc.25503.1.S1_at		CK457652	---	---		-2.20604
Ssc.25538.1.S1_at		CF789276	---	---		-2.7006
Ssc.2554.3.S1_at		BX671972	---	---		-2.01625
Ssc.25615.1.A1_at		BF077834	---	---		-2.97188
Ssc.25648.1.S1_at		CK450591	---	---		-2.4003
Ssc.25679.1.S1_at		CK468122	---	---		-2.09183
Ssc.25853.1.A1_at		BX672209	---	---		-2.63543
Ssc.2591.3.S1_at		BI118474	---	---		-3.02635
Ssc.2598.1.S1_at		BX666516	---	---		-2.38115
Ssc.26009.1.S1_at		CF794338	---	---		-2.05119
Ssc.26074.1.S1_at		CO988870	---	---		-2.25653
Ssc.26080.1.A1_at		BX666448	---	---		-2.20478
Ssc.26108.1.S1_at		CO938500	---	---		-2.13841
Ssc.26146.1.S1_at		CO993717	---	---		-2.06025
Ssc.26177.1.S1_at		CB472778	---	---		-2.86489
Ssc.26180.1.S1_at		AJ655113	---	---		-3.42335
Ssc.26182.1.S1_at		AW314286	---	---		-2.67123
Ssc.26184.1.S1_at		BI183606	---	---		-2.02732
Ssc.26219.1.S1_at		CF793107	---	---		-2.97309
Ssc.2622.1.S1_at		BX666189	---	---		-2.03229
Ssc.26266.1.S1_at		BX664832	---	---		-2.76832
Ssc.26308.1.S1_at		BX672651	---	---		-3.22375
Ssc.26326.1.S1_at		BE235070	---	---		-3.40556
Ssc.26328.1.S1_at		BP440539	---	---		-2.3811
Ssc.26345.1.S1_at		BF704079	---	---		-2.24383
Ssc.26456.1.A1_at		CF787657	---	---		-2.61025
Ssc.26456.2.A1_at		BP168776	---	---		-2.59335
Ssc.26466.1.A1_at		BQ600403	---	---		-2.10163
Ssc.26478.1.A1_at		CF790950	---	---		-2.27545
Ssc.26520.1.A1_at		CN160117	---	---		-2.2631
Ssc.26552.1.A1_at		CF792100	---	---		-2.21826
Ssc.26611.1.A1_at		CF792520	---	---		-2.54927
Ssc.26693.1.S1_at		CF792657	---	---		-2.34164
Ssc.26717.1.S1_at		CN159240	---	---		-2.98628
Ssc.26779.1.A1_at		BX667242	---	---		-2.48739
Ssc.26813.1.S1_at		CF795103	---	---		-2.31935
Ssc.26815.1.A1_at		BQ597948	---	---		-2.22307
Ssc.26822.1.S1_at		BX667329	---	---		-2.28966
Ssc.26950.1.S1_at		CK467475	---	---		-3.09419
Ssc.27077.1.A1_at		BI182321	---	---		-2.08045
Ssc.27151.1.S1_at		BX669557	---	---		-2.50498
Ssc.27164.1.S1_at		CF365374	---	---		-3.57849
Ssc.27240.1.S1_at		CK464003	---	---		-2.93876
Ssc.27302.1.S1_at		BQ599629	---	---		-2.00899
Ssc.27334.1.S1_at		AW417602	---	---		-2.49001
Ssc.27390.1.A1_at		BP445666	---	---		-2.07309
Ssc.27401.1.S1_at		BF191150	---	---		-2.08729
Ssc.27465.1.S1_at		BX925890	---	---		-2.15981
Ssc.27528.1.S1_at		CK451236	---	---		-2.14929
Ssc.27539.2.A1_a_at		CK451122	---	---		-3.06092
Ssc.27548.1.S1_at		CK451182	---	---		-2.20608
Ssc.27562.1.S1_at		CK452199	---	---		-2.04274
Ssc.27609.1.S1_at		CN159940	---	---		-2.16803
Ssc.27626.1.S1_at		CK458277	---	---		-2.25971
Ssc.27673.1.A1_at		AJ653947	---	---		-3.08085
Ssc.27693.1.A1_a_at		CK456593	---	---		-2.21255
Ssc.27794.2.S1_at		BF075229	---	---		-2.26495
Ssc.27811.1.S1_at		CK454874	---	---		-2.15422
Ssc.27888.1.A1_a_at		CK454461	---	---		-2.32085
Ssc.27911.1.S1_at		BQ599601	---	---		-3.14076
Ssc.27914.1.S1_at		CK450915	---	---		-2.38259
Ssc.27951.1.S1_at		CK459963	---	---		-2.65141
Ssc.28001.1.A1_at		CK450980	---	---		-3.15201
Ssc.2807.2.A1_at		CK464980	---	---		-2.48287
Ssc.28101.1.A1_at		CK457517	---	---		-3.45241
Ssc.2819.1.S1_at		CK462278	---	---		-2.4181
Ssc.28502.1.S1_at		CK463021	---	---		-2.17693
Ssc.28545.1.A1_at		CK463778	---	---		-2.65077
Ssc.28569.1.S1_at		CK463779	---	---		-2.08457
Ssc.28652.1.A1_at		BF198800	---	---		-2.52534
Ssc.28653.1.A1_at		CK464343	---	---		-2.58129
Ssc.28673.1.S1_at		BX921668	---	---		-2.80806
Ssc.28676.1.S1_at		CK459968	---	---		-6.44702
Ssc.28690.3.S1_at		CK460180	---	---		-2.17213
Ssc.28855.1.S1_at		CK461233	---	---		-2.0233
Ssc.28910.1.S1_at		CK461506	---	---		-2.52765
Ssc.2898.1.S1_at		CK463712	---	---		-2.09073
Ssc.29054.1.A1_at		CN160196	---	---		-2.19292
Ssc.29054.3.S1_at		BE233112	---	---		-2.09449
Ssc.29146.1.A1_at		CK467714	---	---		-2.17645
Ssc.29168.1.A1_at		CK460853	---	---		-3.15794
Ssc.29226.1.S1_at		CN069866	---	---		-2.92762
Ssc.29248.1.A1_at		BI402082	---	---		-2.21102
Ssc.29413.1.A1_at		CK467460	---	---		-2.05322
Ssc.29425.1.A1_at		CK465548	---	---		-2.76193
Ssc.29426.1.A1_at		BX670279	---	---		-2.11208
Ssc.29528.1.A1_at		BX914547	---	---		-2.18268
Ssc.29555.1.A1_at		BX917251	---	---		-2.10377
Ssc.29584.1.A1_at		BX917591	---	---		-2.95875
Ssc.29633.1.A1_at		BX918287	---	---		-2.72628
Ssc.29634.1.A1_at		CK449580	---	---		-3.59701
Ssc.29636.1.A1_at		BX921068	---	---		-2.16035
Ssc.29638.1.A1_at		BX920239	---	---		-2.60416
Ssc.29737.1.A1_at		BX920696	---	---		-2.06851
Ssc.29776.1.A1_at		BX923449	---	---		-2.25785
Ssc.29798.1.S1_at		CN160419	---	---		-2.74709
Ssc.29809.1.A1_at		BX926326	---	---		-5.18016
Ssc.29826.1.A1_at		BX919436	---	---		-3.04946
Ssc.29832.1.A1_at		BX915686	---	---		-2.32879
Ssc.29929.1.S1_at		BX926499	---	---		-2.76627
Ssc.29930.1.A1_at		CK465414	---	---		-2.00079
Ssc.3004.2.S1_at		BX916384	---	---		-3.69433
Ssc.30077.1.A1_at		CN165373	---	---		-2.22041
Ssc.3016.1.S1_at		BX924952	---	---		-2.15971
Ssc.30175.1.A1_at		CF180426	---	---		-2.56897
Ssc.3020.1.A1_at		BX922081	---	---		-4.65128
Ssc.30225.1.A1_at		CN069543	---	---		-2.7903
Ssc.30243.1.A1_at		CF179971	---	---		-2.70329
Ssc.30334.1.A1_at		CN069720	---	---		-3.25753
Ssc.3037.1.S1_at		CN069843	---	---		-2.02865
Ssc.30386.1.A1_at		CN070532	---	---		-3.25162
Ssc.30401.1.A1_at		CN153601	---	---		-3.16285
Ssc.30422.1.A1_at		CN153305	---	---		-2.24082
Ssc.30571.1.A1_at		CN160439	---	---		-2.50725
Ssc.30646.1.S1_at		CN160021	---	---		-2.77809
Ssc.30671.1.A1_at		CN158568	---	---		-2.31989
Ssc.30706.3.S1_a_at		CN160664	---	---		-2.43866
Ssc.30707.1.S1_at		CN166416	---	---		-2.67488
Ssc.30712.1.S1_at		CN166897	---	---		-2.14884
Ssc.30725.1.S1_at		CN153054	---	---		-2.24921
Ssc.30794.1.S1_at		CK465809	---	---		-2.1258
Ssc.30886.1.S1_at		CN070469	---	---		-2.50467
Ssc.30961.1.A1_at		CN153541	---	---		-2.4648
Ssc.30966.1.A1_at		CN156465	---	---		-2.15037
Ssc.30977.1.A1_at		CN160638	---	---		-2.23771
Ssc.30983.1.A1_at		BG609563	---	---		-3.26789
Ssc.30996.1.S1_at		CF365058	---	---		-3.21142
Ssc.31010.1.S1_at		CN155511	---	---		-3.19819
Ssc.31019.1.S1_at		CO953023	---	---		-2.09936
Ssc.31036.1.S1_at		BI118392	---	---		-2.56348
Ssc.31062.1.S1_at		CO956028	---	---		-3.84832
Ssc.31073.1.S1_at		AW308314	---	---		-2.13665
Ssc.31077.1.A1_at		BF078047	---	---		-2.00565
Ssc.31102.1.A1_at		BF703162	---	---		-2.36374
Ssc.31116.1.A1_at		BF192551	---	---		-2.38817
Ssc.3112.2.S1_at		AW486250	---	---		-2.06439
Ssc.31124.1.S1_at		CN032769	---	---		-2.17648
Ssc.31130.1.A1_at		BF711166	---	---		-2.40711
Ssc.31148.1.A1_at		CN031933	---	---		-2.24393
Ssc.31172.1.S1_at		BI339555	---	---		-2.08082
Ssc.3132.1.S1_at		AJ653579	---	---		-3.30202
Ssc.3214.1.S1_at		AJ656029	---	---		-2.29734
Ssc.3232.1.S1_at		BI185897	---	---		-2.7122
Ssc.33.1.S1_at		AJ682487	---	---		-2.45398
Ssc.3367.1.S1_at		AW414891	---	---		-2.07624
Ssc.3390.1.S1_at		BF442325	---	---		-2.23585
Ssc.3560.3.A1_at		CF364289	---	---		-2.21218
Ssc.3604.1.S1_at		BI345448	---	---		-3.38405
Ssc.3617.1.A1_at		CF367085	---	---		-2.48971
Ssc.3626.1.S1_at		CK457457	---	---		-2.87283
Ssc.373.1.S1_at		CO950804	---	---		-2.55933
Ssc.3734.3.A1_at		CO950283	---	---		-3.61602
Ssc.3739.1.S1_at		CA779457	---	---		-3.31951
Ssc.3772.1.A1_at		CO952915	---	---		-2.18248
Ssc.3785.1.S1_a_at		CO955054	---	---		-2.53073
Ssc.3825.1.S1_at		CO955184	---	---		-2.03153
Ssc.3880.1.S1_at		CO955265	---	---		-2.29259
Ssc.3898.1.S1_at		CO941528	---	---		-2.05696
Ssc.3940.1.S1_at		CO940870	---	---		-2.01209
Ssc.3940.2.A1_at		CO941010	---	---		-2.30612
Ssc.4141.2.S1_at		CO943432	---	---		-2.12065
Ssc.420.4.S1_a_at		CO943458	---	---		-2.09037
Ssc.4213.3.S1_a_at		CO945474	---	---		-3.70673
Ssc.4231.1.A1_at		CO946779	---	---		-2.18028
Ssc.4255.1.S1_at		CO946023	---	---		-2.01168
Ssc.4267.3.S1_at		CO945957	---	---		-2.12151
Ssc.428.6.S1_a_at		CO947334	---	---		-2.04949
Ssc.4292.1.S1_a_at		CO938827	---	---		-2.01201
Ssc.4477.1.S1_at		CO948764	---	---		-3.32043
Ssc.4479.2.S1_at		BF709303	---	---		-2.05916
Ssc.4493.1.S1_at		CO987526	---	---		-2.03243
Ssc.4529.1.S1_at		CK464804	---	---		-2.00947
Ssc.4543.1.S1_at		CO988463	---	---		-2.07179
Ssc.4654.1.S1_at		CO988826	---	---		-2.00251
Ssc.4661.1.S1_at		AW436263	---	---		-2.32929
Ssc.4705.1.S1_at		CO991059	---	---		-2.43188
Ssc.4705.2.A1_at		CO991012	---	---		-3.33125
Ssc.4725.2.S1_at		CO991696	---	---		-2.91115
Ssc.4739.1.S1_at		CO993981	---	---		-2.4586
Ssc.4793.1.S1_at		CO953105	---	---		-2.05219
Ssc.4804.1.S1_at		CO956533	---	---		-2.43826
Ssc.4848.1.S1_at		BQ603838	---	---		-3.02196
Ssc.489.1.A1_at		BX917956	---	---		-2.14365
Ssc.4892.1.S1_at		CO946046	---	---		-2.09583
Ssc.4899.1.S1_at		CO956539	---	---		-2.00612
Ssc.4913.1.A1_at		CK457210	---	---		-2.09161
Ssc.4913.2.A1_at		CO955109	---	---		-2.35871
Ssc.4985.1.A1_at		CO947923	---	---		-2.72879
Ssc.4993.1.A1_at		BF191571	---	---		-2.05649
Ssc.5053.1.S1_at		BX925357	---	---		-2.0894
Ssc.5142.1.S1_at		CK449399	---	---		-2.0349
Ssc.5154.1.A1_at		AJ663560	---	---		-3.04512
Ssc.5292.1.S1_at		BX674608	---	---		-3.49352
Ssc.5408.1.S1_at		CO989377	---	---		-2.22457
Ssc.5467.2.S1_at		CO989361	---	---		-2.69581
Ssc.55.1.S1_at		CO991271	---	---		-2.05555
Ssc.5524.1.S1_at		BP464429	---	---		-2.92576
Ssc.5560.1.S1_at		CO946528	---	---		-3.91544
Ssc.5604.1.S1_at		CN153555	---	---		-3.43971
Ssc.5663.1.S1_at		CK451729	---	---		-2.47869
Ssc.5696.1.S1_at		CO938079	---	---		-2.14098
Ssc.5744.1.A1_at		BQ605080	---	---		-2.79724
Ssc.5772.1.A1_at		BE234240	---	---		-2.48671
Ssc.5822.1.S1_at		CN153033	---	---		-2.26767
Ssc.5848.2.S1_a_at		CN069710	---	---		-2.13843
Ssc.5895.1.A1_at		BF077384	---	---		-2.01959
Ssc.5951.1.A1_at		BE749759	---	---		-2.05904
Ssc.5956.1.S1_at		BI185968	---	---		-2.10966
Ssc.6040.1.S1_at		CO949311	---	---		-2.51621
Ssc.6106.2.S1_at		CF178842	---	---		-2.47577
Ssc.6462.1.A1_at		CN163238	---	---		-2.10439
Ssc.650.1.S1_at		CF368089	---	---		-3.85401
Ssc.6510.1.A1_at		CK457290	---	---		-3.98001
Ssc.6512.1.S1_at		CF790633	---	---		-4.2944
Ssc.6531.1.A1_at		BF075071	---	---		-3.05025
Ssc.6566.1.A1_at		BF710210	---	---		-3.58383
Ssc.6599.1.S1_at		CF789661	---	---		-2.48302
Ssc.6634.1.A1_at		CK465654	---	---		-2.28653
Ssc.6656.1.A1_at		BF198910	---	---		-2.23469
Ssc.6682.2.S1_a_at		AB087991.1	---	---		-2.08927
Ssc.6771.1.S1_a_at		CK455327	---	---		-3.54409
Ssc.6817.1.A1_a_at		CA779261	---	---		-2.53313
Ssc.6821.1.A1_at		CK460052	---	---		-3.04273
Ssc.6822.1.A1_at		BI338083	---	---		-2.76609
Ssc.6848.1.A1_at		BQ601434	---	---		-2.86569
Ssc.6934.2.A1_at		BQ601379	---	---		-2.42352
Ssc.7064.1.A1_at		AW326316	---	---		-3.42229
Ssc.7106.1.S1_at		BI404385	---	---		-3.32998
Ssc.7212.1.A1_at		AW657632	---	---		-3.10658
Ssc.7229.1.S1_at		CB285596	---	---		-2.41696
Ssc.7256.1.A1_at		AJ236935.1	---	---		-2.15431
Ssc.7266.1.A1_at		CN155194	---	---		-2.10391
Ssc.7294.1.A1_at		CO988453	---	---		-2.10985
Ssc.7361.2.S1_at		CN166944	---	---		-2.04102
Ssc.7363.2.S1_a_at		CO946277	---	---		-2.60839
Ssc.7399.1.A1_at		BX919892	---	---		-2.1371
Ssc.7429.1.A1_at		CF176179	---	---		-3.39202
Ssc.7438.1.A1_at		BG895997	---	---		-3.4495
Ssc.7555.1.S1_at		BF199039	---	---		-2.60272
Ssc.7559.1.A1_at		BF194693	---	---		-2.35189
Ssc.7563.1.A1_at		BI185576	---	---		-3.32361
Ssc.7568.1.A1_at		BQ603918	---	---		-2.53844
Ssc.7594.1.A1_at		BI181334	---	---		-2.55897
Ssc.7621.1.A1_at		CK453283	---	---		-2.48426
Ssc.7712.1.A1_at		BQ599294	---	---		-2.42284
Ssc.7715.1.A1_at		BI185509	---	---		-2.19792
Ssc.7716.1.A1_at		CK459979	---	---		-2.81818
Ssc.7724.1.A1_at		BX670474	---	---		-2.20448
Ssc.7755.1.A1_at		CK465104	---	---		-2.41026
Ssc.7756.1.A1_at		CF365579	---	---		-3.78069
Ssc.7763.1.S1_at		BX916176	---	---		-2.28662
Ssc.7791.1.A1_at		BQ602822	---	---		-2.06381
Ssc.7802.1.A1_at		CF361092	---	---		-2.03472
Ssc.7813.1.A1_at		CO956095	---	---		-2.37228
Ssc.7839.1.A1_at		BF702045	---	---		-2.11464
Ssc.786.1.S1_at		BQ600126	---	---		-2.00741
Ssc.7873.1.A1_at		CK451702	---	---		-2.3367
Ssc.7936.1.S1_at		CN031284	---	---		-2.25707
Ssc.7996.1.A1_at		CN159266	---	---		-2.53095
Ssc.8011.1.A1_at		CN158324	---	---		-2.17806
Ssc.8027.1.A1_at		CN154355	---	---		-3.68937
Ssc.809.1.S1_at		BQ598513	---	---		-2.21447
Ssc.8122.1.A1_at		CO951313	---	---		-2.50028
Ssc.8193.1.A1_at		BF712467	---	---		-2.90512
Ssc.8207.1.A1_at		BQ598673	---	---		-2.64847
Ssc.8280.1.A1_at		CN161247	---	---		-2.47572
Ssc.833.1.S1_at		BQ599268	---	---		-2.03276
Ssc.8354.1.A1_at		CF180027	---	---		-3.43084
Ssc.8372.1.A1_at		BQ599287	---	---		-2.67132
Ssc.8436.1.S1_at		CN165502	---	---		-2.02154
Ssc.8451.1.A1_at		CK457029	---	---		-2.1413
Ssc.8453.2.S1_at		CF175482	---	---		-3.13682
Ssc.8528.2.S1_at		CN166787	---	---		-6.02543
Ssc.8549.1.A1_at		AJ664709	---	---		-2.38457
Ssc.8554.1.A1_at		CK457402	---	---		-2.05649
Ssc.8559.1.S1_at		CF792275	---	---		-2.622
Ssc.8572.1.A1_at		CN154428	---	---		-2.25001
Ssc.864.1.S1_at		BQ599461	---	---		-3.02944
Ssc.8671.1.A1_at		BQ605118	---	---		-2.11648
Ssc.8686.1.A1_at		BQ599516	---	---		-2.27497
Ssc.8698.1.S1_at		BQ599567	---	---		-2.65433
Ssc.8714.1.S1_at		BF712439	---	---		-3.57482
Ssc.8758.1.A1_at		BQ599662	---	---		-2.22575
Ssc.880.1.A1_at		BX673388	---	---		-2.11405
Ssc.8868.1.S1_at		BQ600003	---	---		-2.92171
Ssc.8897.1.A1_at		BF712570	---	---		-2.01994
Ssc.897.1.S1_at		BI405137	---	---		-2.54723
Ssc.9.1.S1_at		BQ601209	---	---		-2.17092
Ssc.9002.1.A1_at		CK456604	---	---		-2.0126
Ssc.9029.1.S1_at		BF713097	---	---		-2.43071
Ssc.909.1.S1_at		BF710666	---	---		-2.00932
Ssc.9094.1.A1_at		BQ601489	---	---		-2.01789
Ssc.9101.1.A1_at		BG382375	---	---		-2.08451
Ssc.915.2.S1_at		BX916654	---	---		-2.38959
Ssc.9229.1.S1_at		BF704147	---	---		-2.07485
Ssc.9365.2.S1_a_at		BX666519	---	---		-2.30366
Ssc.9365.3.S1_a_at		CO947957	---	---		-2.62513
Ssc.9365.3.S1_x_at		BF703384	---	---		-2.45552
Ssc.9365.5.S1_a_at		BF704164	---	---		-4.3667
Ssc.9365.6.S1_x_at		BX925267	---	---		-2.10732
Ssc.9392.2.S1_at		F23029	---	---		-3.88841
Ssc.9392.3.A1_at		BF708620	---	---		-2.29945
Ssc.957.1.S1_at		BF709394	---	---		-2.04091
Ssc.9673.1.A1_at		CK464461	---	---		-2.17889
Ssc.9688.1.S1_at		BE013075	---	---		-3.31705
Ssc.9788.1.S1_at		CF368947	---	---		-2.46996
Ssc.9803.1.A1_at		CO947113	---	---		-2.16936
Ssc.9815.1.A1_at		CO956126	---	---		-2.5784
Ssc.983.1.S1_at		CN069961	---	---		-2.9016
Ssc.9901.1.A1_at		BI398959	---	---		-3.87847
Ssc.992.1.S1_at		BI399005	---	---		-3.7087
Ssc.9939.1.A1_at		BI185486	---	---		-2.88619
SscAffx.10.1.S1_at		BF191700	---	---		-2.7169
SscAffx.28.1.S1_at		BI399386	---	---		-2.10586
SscAffx.32.1.S1_at		5835862-11	---	---		-2.19619
SscAffx.9.1.S1_at		5835862-9	---	---		-2.38985
