# Supplementary material for: Distinctive Genes Determine Different Intramuscular Fat and Muscle Fiber Ratios of the longissimus dorsi Muscles in Jinhua and Landrace Pigs
Source: PLoS One. 2013 Jan 3;8(1):e53181. doi: 10.1371/journal.pone.0053181 (PMC3536781; doi:10.1371/journal.pone.0053181)
Supplement: Table S15 — Primer sequences. (XLS) [file pone.0053181.s015.xls]

## Sheet: Table S15
Table S15. Primer sequences
public ID	sense primer (5'-3')	antisense primer (5'-3')	PCR product (bp)	Tm (℃)
CN153105	TAA GGG AAA GCC AAA GAT	AGG AGG GTG AAC CTG AAC	137	59.6
CO993113	GCG AGT CAA CAC CCA T	TAA CTG CCA GAC CAA G	376	60
BF078710	CCC AGG AGT GGA TGA AGC	CGG GAG TTA ATG GAG CAG	318	61
BX924812	ACA GCG TAA CCA CCC AAT G	ATG CCC ACC TTT CTA ATG	246	54.8
AY589691.1	AGG CTG GAT GGC GGG TAT	TCT TGG TAA AGC GAA TGG	293	60
CF365450	TGA CTG TTG CCT ATC TC	TAC CCT TCA AAC TAT CTT AC	199	54.8
NM_213785.1	TGA ATG TGA CCG TAG AAG C	AAG ACG ATG ACC GCA AAC	334	59.6
BF712908	AAC TTG TGG CTG CCC TAT	GAC CCT CTG GTG AAT GTG	367	60
NM_213938.1	CTG GCT AAC TGG ATG ATA CCT	GCT TTC CCG TCA GTG GTA	163	55.6
NM_214392.1	CGC TTC TCC TCC TTT CTG	TCT TGC CGT CAT TAC ACC	240	60.5
BQ600160	GTC TCC AAA TAG CCC TG	TGT TCT GCC TGG CGT ATA	263	56
BI399912	TTA CTC CCA GGC TAT TTG	TCT ACA CTC CAC CAT TTT	116	54.8
NM_214294.1	GAA CAC CTC CTT TCA TAC C	CAC CATTAC TAC TTC CCA C	277	57.2
BI184304	TGC CAC CAA TGA CCA AAG	AGC AAG AAA TGC CCA GAA	277	56.1
U83916.1	TCT CCA AGC CCG TCA AGT T	TGT AAT GGC AGG CAC AAG TC	198	54
CF176622	TGA CGG AGG AGC AGA GCA	TCC CAG CAT TCG CAG TTT	217	54
BX926326	ACG GGA TTG TTG TGA TTC	ATA GTT AGC ACG GAG GGT	286	57.2
BI404223	GAG CGT CAC CAT AAA GTC	TGA ACG AAT GCT GCC TGT	104	55.6
CO991550	TAC AGG CTT GTG ATT TAT G	CGC TTA CTG CTT AGG T	194	57.7
NM_214236.1	CCG AGA CCC TGG AGA AAT	GCA GAA CCT GGA TGA TGG	237	56.1
NM_214094.1	TCC AGC AGA CCC AGA TT	GGA CAG TTG GTA TGC CTT T	332	54
BX926488	GGA CAG AAG CCT AAA GAA CCA A	CGC TGA AGA CGG ACA GGG AG	297	60.8
